# Supplementary material for: Beating the odds: Sustained Chagas disease vector control in remote indigenous communities of the Argentine Chaco over a seven-year period
Source: PLoS Negl Trop Dis. 2018 Oct 2;12(10):e0006804. doi: 10.1371/journal.pntd.0006804 (PMC6168123; doi:10.1371/journal.pntd.0006804)
Supplement: S3 Table — (XLSX) [file pntd.0006804.s007.xlsx]

## Sheet: Data base
Community	House ID	X	Y	House status at baseline	House status at 10 MPS	House status at 18 MPS	House status at 38 MPS	House status at 49 MPS	House status at 78 MPS	Ethnic group	House stability 0-78 MPS	House stability 0-49 MPS	House stability 49-78 MPS	Exposure time 0-49 MPS (months)	More than one movement	Household mobility 0-49 MPS	Household mobility 49-78 MPS	Household origen 49-78 MPS	Household origen 0-49 MPS	Infestation 0MPS	Domestic infestation_0MPS	Peridomestic infestation_ 0MPS	T. sordida infestation_0MPS	Refuge availability 0MPS	Mud walls_0MPS	Brick-and-cement walls 0MPS	Metal-sheet roof_0MPS	Carboard roof_0MPS	Residents_0MPS	Use of insect_0MPS	Land ownership	Overcrowding_0MPS	Community-wide spraying	Vector survey_10 MPS	Ti abundance_10MPS	Focal spraying_10MPS	Vector survey_18 MPS	Ti abundance_18MPS	Householder notification_38 MPS	Vector survey_38 MPS	Ti abundance_38MPS	Entomological survey_49 MPS	Ti abundance_49MPS	Householder notification_59 MPS	Vector survey_59 MPS	Vector survey_78 MPS	Householders collection _0MPS	Householders collection _10-78MPS: Species collected	Householders collection _10-78MPS: Total number
BC	1	6969	12044	1	1	2	16	16	16	qom	0	0		10	0	1				1	1	0	0	5	1	0	1	0	4	0	nd		1	0		0	0
BC	2	7166	12048	1	2	2	2	2	2	qom	0	0			0	1				1	1	0	0	5	1	0	1	0	1	0	nd		1	2		0	0		9			0				2
BC	3	7120	12340	1	1	1	4	1	2	qom	0	1	0	49		0	99			1	1	0	0	5	1	0	1	1	5	0	nd	2	1	0		0	0		9	2		0				2
BC	4	7304	13175	1	1	2	16	16	16	qom	0	0		10	1	7				0	0	0	0	5	1	0	1	0	6	0	nd		1	0		0	0
BC	5	7658	13109	4	1	1	4	1	4	creole	1	1	1	49		0	0			9	9	9	9		0	1	1	0					0	3		0	1, 3	15	9	2		3				2
BC	6	10488	11569	4	1	1	4	1	4	creole	1	1	1	49		0	0			9	9	9	9		0	1	1	0					0	0		0	0		0	2		0				2
BC	7	7035	12689	4	1	2	2	16	16	qom	0	0		10		99				9	9	9	9										1	0		0
BC	8	6359	12037	1	1	4	4	2	1	creole	0	0	1	10	1	7	1	1		0	0	0	0	5	0	1	1	0	5	1	no	2	0	0		0	2		9	2		0				0
BC	9	6902	12067	4	1	4	4	1	1	qom	1	1	1	49		0	0			9	9	9	9		0	1	1	0					0	0		1	2		9	2		0				0
BC	10	5409	10856	4	4	1	4	1	1	creole	1	1	1	49		0	0			9	9	9	9		0	1	1	0					0	2		0	0		0	2		0				0
BC	11	5191	11107	1	1	1	4	1	1	qom	1	1	1	49		0	0			0	0	0	1	5	1	1	1	0	8	0	familiar	5	1	0		0	0		0	0		0				0
BC	12	7544	12768		1	4	4	1	1	creole		3	1	39			0		7															0		1	0		0	0		0				0
BC	13	7302.83	12804.1			4	4	2	16			3							99																		2		9			2
BC	14	12509	12279			1	4	1	2	creole		3	0	31			1		9																	0	0		9	2		0				2
BC	15	6795.63	12256.3					1	16	qom		3	0	5.5	1		1		1																	0						0
BC	16	7090	12780					1	16	qom		3	0	5.5			1		99																	0						0
CC	17	5635	8679	1	1	2	1	1	1	qom	1	1	1	49		0	0			1	1	0	0	4	1	0	0	1	2	0	individual	1	1	0		0	0		0	0		0		0	2	0
CC	18	6002	8548	1	4	1	2	2	16	qom	0	0		18	0	1				0	0	0	0	4	1	0	0	1	2	0	nd		1	2		0	0		9	2		2
CC	19	5866	8506	1	1	1	4	1	1	qom	1	1	1	49		0	0			1	1	0	0	4	1	0	0	1	4	0	familiar	7	1	0		0	0		0	2		0		0	2	0	1
CC	20	5655.66	8633.29	4	4	2	2	2	16	qom	0	0			0	9				9	9	9	9										0	2		0	0		9	2		0
CC	21	6331	8169	1	1	1	1	1	1	qom	1	1	1	49		0	0			1	1	0	0	4	1	0	0	1	6	0	familiar	7	1	0		1	0		0	0		0				0	1
CC	22	6463	8209	1	1	1	4	1	1	qom	1	1	1	49		0	0			0	0	0	0	4	1	0	0	1	22	1	familiar		1	0		0	0		0	2		0				0
CC	23	4641	7880	1	2	16	16	16	16	qom	0	0				1				1	1	0	0	4	1	0	0	1	7	1	nd		1	0		0											1
CC	24	4568	7883	1	16	16	16	16	16	qom	0	0				1				1	1	0	0	4	1	0	0	1	4	0	nd		1			0											1
CC	25	4650	8017	1	16	16	16	16	16	qom	0	0			0	1				1	1	0	0	4	1	0	0	1	4	0	nd		1			0											1
CC	26	4565	8090	1	16	16	16	16	16	qom	0	0			1	1				1	1	0	0	3	0	0	0	1	2	0	nd		1			0
CC	27	4703.31	7921.14	1	1	16	16	16	16	qom	0	0		10		99				1	1	0	0	4	1	0	0	1	4	1	nd		1	0		0
CC	28	5262	8209	1	1	1	4	1	1	qom	1	1	1	49		0	0			0	0	0	1	4	1	0	1	0	12	1	familiar	4	1	0		0	0		0	2		0		0	2	0		6	1
CC	29	5236	7990	1	1	1	16	16	16	qom	0	0		18		7				1	1	0	0	5	1	0	0	1	9	0	nd		1	0		0	0
CC	30	5502.26	8061.66	1	1	1	4	1	1	qom	1	1	1	49		0	0			0	0	0	0	4	0	1	1	0	6	1	familiar	8	1	0		0	0		0	2		0		0	2	0
CC	31	5558	8040	1	1	1	4	1	1	qom	1	1	1	49		0	0			1	1	1	1	4	0	1	1	0	4	0	individual	2	1	0		0	0		0	2		0		0	2	0		1	1
CC	32	5975	8073	1	1	1	1	1	1	qom	1	1	1	49		0	0			0	0	0	0	5	1	0	1	0	2	0	familiar	2	1	0		0	0		1	0		0				0
CC	33	6332	7814	1	1	1	1	1	1	qom	1	1	1	49		0	0			1	1	0	0	3	0	0	1	1	5	0	familiar	5.5	1	0		0	0		1	0		0				0
CC	34	6187	7684	1	16	16	16	16	16	qom	0	0			0	1				0	0	0	0	3	0	0	1	0	2	0	nd		1			0
CC	35	6229	7981	1	1	1	1	16	16	qom	0	0		38		1				1	1	0	0	3	0	0	0	1	4	0	nd		1	0		0	0		1	0							1
CC	36	6489	7885	1	1	1	1	1	1	qom	1	1	1	49		0	0			1	1	1	0	5	1	0	0	1	5	0	individual	1.66667	1	0		0	0		1	0		0				0
CC	37	4480	7415	1	1	1	4	1	16	qom	0	1	0	49	1	0	1			0	0	0	0	5	1	0	0	1	2	1	familiar	2	1	0		0	0		0	2		0						3	1
CC	38	4953	7562	1	1	1	4	1	1	qom	1	1	1	49		0	0			1	1	0	0	3	1	0	1	0	10	0	familiar	6	1	0		0	0		0	2		0		0	2	0
CC	39	5169	7720	1	1	1	4	4	1	creole	1	1	1	49		0	0			0	0	0	0	5	1	0	1	1	1	1	nd		1	0		0	0		0	2		2				0
CC	40	5229	7486	1	1	1	4	1	1	qom	1	1	1	49		0	0			1	1	0	0	5	1	0	1	1	10	0	familiar	3.5	1	0		0	0		0	2		0		0	2	0
CC	41	5474	7889	1	1	1	4	1	2	qom	0	1	0	49	1	0	1			0	0	0	0	4	0	1	1	0	12	0	familiar	2.33	1	0		0	0		0	2		0		0	2	2
CC	42	5607	7434	1	1	1	4	1	1	qom	1	1	1	49		0	0			0	0	0	0	4	1	0	1	1	8	1	individual	1.5	1	0		0	0		0	2		0		0	2	0
CC	43	5589	7637	1	1	1	4	1	1	qom	1	1	1	49		0	0			0	0	0	0	4	1	1	1	1	8	0	individual	1.5	1	0		0	0		0	2		0				0
CC	44	6142.72	7707.34	1	1	1	16	16	16	qom	0	0		18		1				1	1	0	0	4	1	0	1	1	3	0	nd		1	0		0	1	1	0
CC	45	6614	7763	1	1	1	4	1	1	qom	1	1	1	49		0	0			1	1	0	0	4	1	0	0	1	7	0	familiar	4	1	0		0	0		0	2		0				0
CC	46	4634	7087	1	1	1	2	16	16	qom	0	0		18		1				0	0	0	0	4	1	0	1	0	10	0	nd		1	0		0	0		0	2
CC	47	4862	6880	1	1	1	4	1	1	qom	1	1	1	49		0	0			1	1	0	0	4	1	0	1	1	6	1	familiar	2	1	0		0	0		0	2		0		0	2	0
CC	48	4844	6992	1	1	1	4	1	1	qom	1	1	1	49		0	0			1	1	0	0	4	0	1	1	0	4	0	familiar	2	1	0		0	0		0	2		0				0	1
CC	49	4570	6940	1	1	1	4	1	16	qom	0	1	0	49		0	1			1	1	0	0	5	1	0	1	0	11	1	no	8	1	0		0	0		0	2		0
CC	50	4735	7175	1	1	1	4	1	1	qom	1	1	1	49		0	0			1	1	0	0	5	1	0	1	0	10	1	no	4	1	0		0	0		0	2		0				0
CC	51	4981	6918	1	1	1	1	1	1	qom	1	1	1	49		0	0			1	1	0	0	5	1	0	0	1	9	0	familiar	3	1	0		0	0		1	0		0				0
CC	52	5224	6824	1	1	1	1	1	1	qom	1	1	1	49		0	0			1	0	1	0	5	1	0	0	1	9	0	familiar	2.66667	1	0		0	0		1	0		0				0		3	2
CC	53	4851	6853	1	1	1	1	1	1	qom	1	1	1	49		0	0			1	1	0	0	5	1	0	1	0	2	0	familiar	1	1	0		0	0		0	2		0				0	1	2	1
CC	54	5469	7023	1	1	1	1	2	1	qom	1	1	1	49		7	7	7		1	1	1	0	5	1	0	0	1	7	0	nd		1	0		0	0		9	0		2				3
CC	55	5264	6765	1	1	16	16	16	16	qom	0	0		10	1	1				1	1	0	0	5	1	0	0	1	6	0	nd		1	0		0
CC	56	5347.16	6600.26	1	1	1	4	1	2	qom	0	1	0	49	1	0	1			0	0	0	0	4	1	0	0	1	5	0	familiar	4	1	0		0	0		0	2		0		0	2	2
CC	57	5392	6787	1	1	1	1	1	1	qom	1	1	1	49		0	0			1	1	1	0	5	1	0	1	1	10	0	familiar	4	1	0		0	0		1	0		0		0	2	2		2, 3, 6	1,1,1
CC	58	5867	7240	1	1	1	4	1	1	qom	1	1	1	49		0	0			1	1	0	0	4	1	0	0	1	6	0	nd	4	1	0		0	0		0	2		0				0	1
CC	59	6054	6954	1	1	1	4	1	2	creole	0	1	0	49		0	8			1	0	1	1	4	1	0	1	0	1	0	individual	4	1	0		0	0		0	2		0				0
CC	60	5176	6747	1	1	4	4	2	2	qom	0	0		10	1	8				1	1	0	0	3	1	0	0	1	6	1	nd		1	0		0	2			2		2				2
CC	61	5289	6465	1	1	1	4	1	1	qom	1	1	1	49		0	0			1	0	1	0	5	1	0	1	1	3	0	familiar	3	1	0		0	0		0	2		0				0
CC	62	5048	6488	1	1	1	4	4	4	qom	1	1	1	49		0	0			1	1	0	0	5	1	0	0	1	1	0	nd		1	0		0	0		0	2		2				2
CC	63	5269	6582	1	1	1	4	1	1	qom	1	1	1	49		0	0			0	0	0	0	5	1	0	0	1	8	0	familiar	2	1	0		0	0		0	2		0				0
CC	64	5418	6413	1	1	1	4	1	16	qom	0	1	0	49		0	1			0	0	0	0	5	1	0	0	1	10	1	familiar	11	1	0		0	0		0	2		0
CC	65	5617	6234	1	1	1	4	1	16	qom	0	1	0	49		0	1			1	1	0	0	5	1	0	0	1	13	1	individual	7	1	0		0	0		0	2		0					1	6	1
CC	66	5707	7046	1	1	16	16	16	16	qom	0	0		10		8				0	0	0	0	5	1	0	1	0	6	1	nd		1	0		0
CC	67	5427	6366	1	1	1	4	16	16	qom	0	0		18		99				0	0	0	0	5	1	0	1	0	4	1	nd		1	0		0	0			2
CC	68	5465	6160	1	1	1	4	1	1	qom	1	1	1	49		0	0			0	0	0	0	5	1	0	1	1	8	1	individual	7	1	0		0	0		0	2		0				0
CC	69	5592	6329	1	1	1	4	1	1	qom	1	1	1	49		0	0			0	0	0	0	5	1	0	1	0	7	1	individual	6	1	0		0	0		9	2		0				0
CC	70	5555	6261	1	1	4	4	1	16	qom	0	1	0	49		0	1			0	0	0	0	5	1	0	1	1	10	0	familiar	4.5	1	0		0	2		0	2		0
CC	71	5776	6150	1	1	1	4	1	1	qom	1	1	1	49		0	0			0	0	0	0	4	1	0	0	1	4	0	familiar	6	1	0		0	0		0	2		0				0
CC	72	6890	6305	1	1	1	4	1	1	qom	1	1	1	49		0	0			1	1	0	0	5	1	1	1	1	22	1	familiar	2.5	1	3		0	0		0	2		0				0	1
CC	73	6980	6606	1	1	1	4	2	2	qom	0	0		18		1				0	0	0	0	4	1	0	0	1	2	1	nd		1	0		0	0		9	2		0				0
CC	74	5790	6087	1	1	1	4	1	1	qom	1	1	1	49		0	0			0	0	0	0	5	1	0	0	1	7	1	familiar	2.5	1	0		1	0		0	2		0				0		2	1
CC	75	5516	6113	1	1	1	4	1	1	qom	1	1	1	49		0	0			0	0	0	0	3	1	0	0	1	4	0	familiar	4	1	0		1	0		0	2		0				0
CC	76	5512	6230	1	1	1	4	1	1	qom	1	1	1	49		0	0			1	1	0	0	3	0	1	1	0	7	0	individual	4	1	0		0	0		0	2		0				0		2, 3, 6	3, 1,1
CC	77	4796	8555	1	1	1	4	1	4	creole	1	1	1	49		0	0			0	0	0	0	3	0	1	0	1	1	1	familiar		1	0		0	0		9	2		0				2
CC	78	4616	7303	1	1	4	4	1	1	qom	1	1	1	49		0	0			0	0	0	0	4	1	0	0	1	3	0	familiar	4	1	0		0	2		0	2		0				0
CC	79	6308	8178	1	1	1	4	1	1	qom	1	1	1	49		0	0			0	0	0	0	3	1	0	1	0	4	1	familiar	5	1	0		0	0		0	2		0				0
CC	80	7315	7789	1	1	1	4	1	1	creole	1	1	1	49		0	0			1	0	1	0	3	0	1	1	0	3	1	no	4	1	0		0	0			2		0				0
CC	82	4959	6648		1	1	4	1	4	qom		3	1	39			0		99															0		1	0		0	2		0				2
CC	83	5135	7022		1	1	4	16	16	qom		3		28	1				99															0		1	0			2
CC	84	5500	6698		1	1	4	1	1	qom		3	1	39			0		1															3		1	0		0	2		0				0
CC	85	4381	7867		1	1	1	2	16	qom		3		28	0				1															0		1	0		0	0		2
CC	86	4656	7751		1	16	16	16	16	qom		3		5					1															0		1
CC	87	5631	6309		1	1	4	1	1	qom		3	1	39			0		1															0		1	0		0	2		0				0
CC	88	5782.84	6535.85		1	4	2	16	16	qom		3		5	1				99															0		1	2		9	2
CC	89	5322	6906		1	16	16	16	16	qom		3		5	0				1															0		1
CC	90	6827	6329		1	2	2	1	1	qom		3	1	39	1		0		1															0		1	0		9	2		0				0
CC	91					1	16	16	16	qom		3		4	0				1																		0
CC	92	4682	7087			1	4	1	1	qom		3	1	31			0		1																		0		0	2		0				0
CC	93	4543	7060			1	4	1	1	qom		3	1	31			0		1																		0		0	2		0				0
CC	94	4556	7307			1	4	1	1	qom		3	1	31			0		1																		0		0	2		0				0
CC	95	6022.35	6402.87			1	4	1	1	qom		3	1	31			0		99																		0		0	2		0				0
CC	96	6013.53	8666.43				4	4	1	qom		3	1				0		1																				0	2		2				0
CC	97	6086	7688				4	1	1	qom		3	1	11			0		1																				0	2		0				0
CC	98	6375	7771				1	1	16	qom		3	0	11			1		1																				0	0		0
CC	99	6347	8027				1	1	16	qom		3	0	11			1		1																				0	0		0
CC	100	5130	6969				4	1	1	qom		3	1	11			0		1																				0	2		0				0
CC	101	5076	6681				4	16	16	qom		3			1				1																				0	2
CC	102	5634	6299				4	1	1	qom		3	1	11			0		99																				0	2		0				0
CC	103						4	16	16	qom		3			1				1																				0	2
CC	104	5089	7747					1	16	qom		3	0	5.5			1		1																							0
CC	105	4914	7802					1	1	qom		3	1	5.5			0		1																							0		0	2	0
CC	106	5152	7828					1	1	qom		3	1	5.5			0		1																							0				0
CC	107	6170.33	7793.74					1	16	qom		3	0	5.5			1		99																							0
CC	108	6528	7949					1	16	qom		3	0	5.5			1		99																							0
CC	109	6421	7754						1	qom			3					9																												0
CC	110	6423	7528					1	1	qom		3	1	5.5			0		9																							0				0
CC	111	6573	7750					1	1	qom		3	1	5.5			0		9																							0				0
CC	112	5542.11	7563.02					1	16	qom		3	0	5.5			1		1																							0
CC	113	5510	6744					1	1	qom		3	1	5.5			0		1																							0				0
CC	114	5448	6235					1	16	qom		3	0	5.5			9		99																							0
CC	115	5591	6458					1	16	qom		3	0	5.5			9		99																							0
CC	116	5401	6534					1	1	qom		3	1	5.5			0		1																							0				0		6	1
CC	117	5115	6837					1	1	qom		3	1	5.5			0		1																							0				0
CC	118	4989	6881					1	16	qom		3	0	5.5			1		1																							0
CC	119	5068	6937					1	1	qom		3	1	5.5			0		1																							0				0
CC	120	4647	7079					1	1	qom		3	1	5.5			1		99																							0				0
CC	121								1	qom			3					9																												0
CC	122	5077	7701						4	qom																																				2
CC	123	5051	6604						1	qom			3					7																												0
CC	124	5332	7618						1	qom			3					4																												0
CC	125	5213	6539						1	qom			3					4																												0
CC	126	6431	8013						1	qom			3					1																												0
CC	127	4947	6656						1	qom			3					1																												0
CC	128	6117	7941						1	qom			3					1																												0
CC	129	5475	7038						1	qom			3					7																										0	2	0
CC	130								1	qom			3					7																												0
CC	131								4	qom																																				2
CC	132								1	qom			3					4																												0
CC	133								1	qom			3					4																												0
CC	134								1	qom			3					1																												0
CC	135								1	qom			3					1																												0
CD	136	4600	6970	1	1	1	1	1	1	qom	1	1	1	49		0	0			0	0	0	0	5	1	0	0	1	15	0	individual	2.67	1	0		0	0		0	2		0				0
CD	137	4773.92	6778.36	1	1	2	2	16	16	qom	0	0		10	1	1				1	1	0	0	4	1	0	1	1	6	0	nd		1	0		0	2		0	2
CD	138	4862	6867	1	1	1	4	1	1	qom	1	1	1	49		0	0			1	1	0	0	4	1	0	1	1	12	1	no	6.5	1	0		0	0		0	2		0				0
CD	139	4745	6774	1	1	1	4	1	1	qom	1	1	1	49		0	0			0	0	0	0	4	1	0	0	1	4	1	no	2.5	1	0		0	0		0	2		0				0		5	1
CD	140	5005	6627	1	1	1	4	1	1	qom	1	1	1	49		0	0			1	1	0	0	4	1	0	0	1	2	1	no	3	1	0		0	0		0	2		0				0
CD	141	4923	6712	1	1	1	4	1	1	qom	1	1	1	49		0	0			1	1	1	0	5	1	0	0	1	7	0	nd	5	1	0		0	0		0	2		0				0	1
CD	142	4932	6568	1	1	1	4	16	16	qom	0	0		18		5				0	0	0	0	4	1	0	1	1	1	0	nd		1	0		0	0		0	2
CD	143	5150	6398	1	1	1	4	1	16	qom	0	1	0	49		0	1			1	1	0	0	4	1	0	0	1	8	0	communal	6	1	0		0	0		0	2		0		0	2		1
CD	144	5070	6197	1	1	1	4	1	1	qom	1	1	1	49		0	1			0	0	0	0	4	1	0	1	1	8	1	no	1.6	1	0		0	0		1	0		0				0
CD	145	5270	6196	1	1	1	4	1	1	qom	1	1	1	49		0	0			0	0	0	0	4	1	0	0	1	7	0	familiar	3.5	1	0		0	0		0	2		0				0
CD	146	5450	6361	1	1	1	4	16	16	qom	0	0		18		1				0	0	0	0	4	1	0	0	1	5	0	nd		1	0		0	0			2
CD	147	5303	6330	1	1	1	4	1	1	qom	1	1	1	49		0	0			0	0	0	0	3	1	0	1	0	7	0	familiar	11	1	0		0	0		0	2		0				0
CD	148	5510	6217	1	1	1	4	1	1	qom	1	1	1	49		0	0			1	1	0	0	4	1	0	0	1	7	0	familiar	6	1	0		1	0		0	2		0				0	1	2	1
CD	149	5521	6255	1	1	1	1	1	1	qom	1	1	1	49		0	0			1	1	0	0	5	1	0	1	0	6	0	individual	5	1	0		0	0		1	0		0				0	1
CD	150	6202	5631	1	1	1	1	1	1	qom	1	1	1	49		0	0			0	0	0	0	4	1	0	1	1	12	0	individual	3.66667	1	0		0	0		1	0		0				0
CD	151	6039	5596	1	1	1	1	1	1	qom	1	1	1	49		0	0			0	0	0	0	3	1	0	0	1	2	0	familiar	1	1	0		0	0		0	0		0				0
CD	152	6255	5732	1	1	1	1	1	2	qom	0	1	0	49		0	5			1	1	0	0	5	1	0	1	0	6	0	familiar	2	1	0		0	0		0	0		0				0
CD	153	6226	5814	1	1	1	4	2	2	qom	0	0		18		99				0	0	0	0	3	1	0	0	1	10	0	nd		1	0		0	0			2		2				2
CD	154	6222	5690	1	1	1	4	1	1	qom	1	1	1	49		0	0			1	1	0	0	3	0	1	1	0	7	1	individual	4	1	0		0	0		0	2		0				0
CD	155	6028	5966	1	1	1	4	1	1	qom	1	1	1	49		0	0			0	0	0	0	3	0	1	1	0	6	0	nd	5	1	0		0	0		0	2		0				0
CD	156	6038	5723	1	1	1	4	1	1	qom	1	1	1	49		0	0			0	0	0	0	3	1	1	1	0	6	0	communal	1.75	1	0		0	0		0	2		0				0
CD	157	6109	5945	1	1	1	4	1	16	qom	0	1	0	49		0	1			0	0	0	0	3	1	0	1	1	6	1	communal	1.67	1	0		0	0		0	2		0
CD	158	6593	5781	1	1	4	4	1	1	qom	1	1	1	49		0	0			0	0	0	0	3	0	1	1	0	10	1	nd		1	0		0	2		0	2		2				2
CD	159	6121	5547	1	1	1	4	1	1	qom	1	1	1	49		0	0			1	1	0	0	4	1	1	1	1	9	0	familiar	9	1	0		0	0		9	2		0				0		2	1
CD	160	6360	5703	1	1	1	4	1	1	qom	1	1	1	49		0	0			0	0	0	0	4	1	0	1	0	3	0	communal	4	1	0		0	0		0	2		0				0
CD	161	6341	5305	1	1	1	4	1	1	creole	1	1	1	49		0	0			1	1	1	1	4	1	0	1	0	4	1	no	1.5	1	0		0	0		0	2		3				0
CD	162	6926	5056	1	1	1	4	1	1	qom	1	1	1	49		0	0			0	0	0	0	3	1	0	0	1	4	0	familiar	5	1	0		0	0		0	2		0		0	2	0
CD	163	6852	4958	1	1	1	4	1	1	qom	1	1	1	49		0	0			1	1	0	0	4	1	1	1	1	16	1	individual	2.5	1	0		0	0		0	2		0		0	2	0	1
CD	164	6950	4768	1	1	1	4	1	1	qom	1	1	1	49		0	0			0	0	0	0	4	1	0	0	1	9	1	no	2.67	1	0		0	0		0	2		0		0	2	0
CD	165	6504	5082	1	1	1	4	1	1	qom	1	1	1	49		0	0			0	0	0	0	4	1	0	0	1	13	0	familiar	3	1	0		0	0		0	2		0		0	2	0
CD	166	6777	5027	1	1	1	4	1	1	qom	1	1	1	49		0	0			0	0	0	0	3	1	0	1	0	6	0	individual	3	1	0		0	0		0	2		0		0	2	0
CD	167	6289	5022	1	1	1	1	1	4	qom	1	1	1	49		0	0			0	0	0	0	4	1	0	0	1	7	0	familiar	7	1	0		0	0		1	0		0				2
CD	168	6624	4976	1	1	1	4	1	1	qom	1	1	1	49		0	0			0	0	0	0	3	1	1	1	1	4	0	individual	1.5	1	0		0	0		0	2		0				0
CD	169	6406	5083	1	1	1	4	1	1	qom	1	1	1	49		0	0			0	0	0	0	4	1	0	1	0	6	0	familiar		1	0		0	0		0	2		0		0	2	0
CD	170	6428	4912	1	1	1	1	1	1	qom	1	1	1	49		0	0			0	0	0	0	3	0	1	1	0	5	1	individual	2.5	1	0		0	0		1	0		0		0	2	0
CD	171	6485	4917	1	1	1	1	1	1	qom	1	1	1	49		0	0			0	0	0	0	4	1	0	0	1	6	0	familiar	7	1	0		0	0		1	0		2		0	2	0		6	1
CD	172	6454	4656	1	1	1	4	16	16	qom	0	0		18	1	1				1	1	0	0	4	1	0	1	0	10	1	nd		1	0		0	0		0	2
CD	173	6374.3	3935.21	1	1	1	4	1	1	qom	1	1	1	49		0	0			0	0	0	0	3	0	1	1	1	8	0	individual	1.66667	1	0		0	0		0	2		0				2
CD	174	6494	3851	1	1	2	2	2	16	qom	0	0		10		99				1	1	0	0	4	1	0	1	0	5	0	nd		1	0		0	2			2		2					1
CD	175	6087	4000	1	1	2	2	2	16	qom	0	0		10	0	7				0	0	0	0	4	1	0	0	1	8	0	nd		1	0		1	2			2		2
CD	176	6518	4570	1	1	1	4	1	1	qom	1	1	1	49		0	0			0	0	0	0	3	0	1	1	0	8	0	individual	3	1	3		0	0		1	0		0		0	2	0
CD	177	5443	4697	1	2	1	4	1	1	qom	1	1	1	49		0	0			0	0	0	0	3	1	0	1	0	1	0	familiar	3.5	1	0		0	0		0	2		0		0	2	0
CD	178	5978	5099	1	1	1	4	1	1	qom	1	1	1	49		0	0			0	0	0	0	4	1	1	1	0	14	1	individual	1.8	1	0		0	0		0	2		0				0
CD	179	5841	5378	1	1	1	4	1	1	qom	1	1	1	49		0	0			0	0	0	0	5	0	1	1	0	11	1	individual	2	1	0		0	0		0	2		3				0		2	1
CD	180	5827	5481	1	1	1	4	1	1	qom	1	1	1	49		0	1			0	0	0	0	4	1	1	1	0	10	0	individual	3.3	1	0		0	0		0	2		0				0
CD	181	5582.32	5207.14	1	1	1	1	1	1	qom	1	1	1	49		0	0			1	1	0	0	5	1	0	0	1	11	1	familiar	5	1	0		0	0		1	0		0		0	2	0
CD	182	5516	5475	1	1	1	4	1	1	qom	1	1	1	49		0	0			1	0	1	0	4	1	0	1	0	9	1	familiar	6	1	0		0	0		0	2		3				0
CD	183	5306	5117	1	1	1	4	1	1	qom	1	1	1	49		0	0			0	0	0	0	4	0	1	1	0	16	0	individual	6	1	0		0	0		0	2		0				0
CD	184	5450	4942	1	1	1	4	1	1	qom	1	1	1	49		0	0			1	1	0	0	5	1	0	0	1	7	1	familiar	7	1	0		0	0		0	2		0		0	2	0	1	5	1
CD	185	4816	4927	1	1	1	1	1	1	qom	1	1	1	49		0	0			1	1	0	0	5	1	0	0	1	5	1	individual	2	1	0		0	0		0	0		0		0	2	0
CD	186	4976.03	5443.34	4	4	1	4	1	4	qom	1	1	1	49		0	0			9	9	9	9		1	0		1					0	2		0	0		0	2		3				2
CD	187	4341	5819	1	1	1	16	16	16	qom	0	0		18	0	1				1	1	0	0	4	1	0	0	1	10	0	nd		1	0		0	0
CD	188	4663	5866	1	1	1	16	16	16	qom	0	0		18		1				0	0	0	0	4	0	0	0	1	2	0	nd		1	0		0	0
CD	189	4690	5932	1	1	1	16	16	16	qom	0	0		18		1				0	0	0	0	3	1	0	1	1	10	0	nd		1	0		0	0
CD	190	4570	6311	1	1	1	4	1	1	qom	1	1	1	49		0	0			0	0	0	0	5	1	0	1	1	8	0	familiar		1	0		0	0		0	2		0				0
CD	191	4397	6118	1	1	1	4	1	1	qom	1	1	1	49		0	0			0	0	0	0	5	1	0	0	1	5	0	familiar	2	1	0		0	3		0	2		0				0
CD	192	4623	6355	1	1	1	1	1	1	qom	1	1	1	49		0	0			1	1	1	0	5	1	0	1	0	7	1	individual	1.67	1	0		0	0		0	0		0				0		3	1
CD	193	6986	5146	1	1	2	2	16	16	qom	0	0		10	0	1				0	0	0	0	5	1	0	0	1	3	0	nd		1	0		0	0			2
CD	194	7284	5103	1	1	1	4	1	1	creole	1	1	1	49		0	0			0	0	0	0	3	0	1	1	0	4	1	individual		1	0		0	0		9	2		0				0
CD	195	4444	6495		1	1	4	1	16	creole		3	0	39			9		99															0		1	0		0	2		0
CD	196	4579.28	6486.71		1	1	4	2	16	creole		3		8	0				1															0		1	0			2		0
CD	197	7035.93	5001.29			1	16	16	16	qom		3		4					1																	0	0
CD	198	4488	6132		1	16	16	16	16	qom		3		5					99															0		0
CD	199	4662	5812		1	16	16	16	16	qom		3		5	0				1															0		0
CD	200	6032	5082		1	1	4	1	1	qom		3	1	39			0		1															0		1	0		0	2		0				0
CD	201				1	2	2	16	16	qom		3		5	1				1															0		1	2			2
CD	202	6124	5504		1	1	4	16	16	qom		3		8					99															0		1	0			2
CD	203	4641.43	6830.22		1	1	4	16	16	qom		3		8					99															0		1	0			2
CD	204					1	4	16	16	qom		3		4					99																	0	0			2
CD	205	6312	5251			1	4	1	1	qom		3	1	31			0		99																	0	0		0	2		0				0
CD	206	6326	3281			1	4	1	4	creole		3	1	31			0		99																		0			2		3				2
CD	207	4596	3385			1	4	2	2	creole		3		4					99																		0			2		2				2
CD	208	5965	5997				4	1	4	qom		3	1	11			0		9																					2		2				2
CD	209	6140	5004				4	1	1	qom		3	1	11			0		1																				0	2		0				0
CD	210	4625.72	6119.93				4	1	1	qom		3	1	11			0		1																				0	2		0				0
CD	211	6610	4559					1	1	qom		3	1	5.5			0		1																							0		0	2	0
CD	212	6747	4823					1	16	qom		3	0	5.5			1		1																							0		0	2
CD	213	6496	4961					1	1	qom		3	1	5.5			0		99																							0				0
CD	214	4418	6924					1	1	qom		3	1	5.5			0		1																							0				0
CD	215							2	1	qom			3					1																								2				0
CD	216	4414.1	6710.79					1	16	qom		3	0	5.5			1		1																							0
CD	217	6034	5219					1	1	qom		3	1	5.5			0		99																							0				0
CD	218	6384	5708					1	2	qom		3	0	5.5			1		1																							0				0
CD	219	6567	5653					1	1	qom		3	1	5.5			0		1																							0				0
CD	220	6087	5771						1	qom			3					1																												0
CD	221	6164	5611						1	qom			3					4																												0
CD	222	6168	5759						1	qom			3					1																												0
CD	223	6442	5812						1	qom			3					1																												0
CD	224	6382	5809						1	qom			3					99																												0
CD	225	6219	5918						1	qom			3					1																												0
CD	226	6137	5721						1	qom			3					4																												0
CD	227	5995	5583						1	qom			3					4																												0
CD	228	6500	5563						1	qom			3					9																												0
CD	229								1	qom			3					4																												0
CD	230								1	qom			3					1																												0		6	1
CD	231	5662	4644						1	qom			3					1																												0
CD	232	5422	4741						1	qom			3					7																												0
CD	233	5645	5128						1	qom			3					4																												0
CD	234								1	qom			3					9																												0
CD	235								1	qom			3					4																												0
CD	236	5163	6313						1	qom			3					1																												0
CD	237	5182	6542						1	qom			3					7																												0
CD	238	5001	6651						1	qom			3					7																												0
CD	239	4877	6425						1	qom			3					4																												0
CD	240	4899	6608						1	qom			3					1																												0
CD	241	4780	6667						1	qom			3					1																												0
CD	242	4730	6401						1	qom			3					1																												0
CD	243	4990	6819						1	qom			3					4																												0
CD	244	4828	6707						1	qom			3					1																												0
CD	245	4639	6871						1	qom			3					1																												0
CD	246	4671	6784						1	qom			3					4																												0
CD	247	4434	6952						1	qom			3					1																												0
CD	248	4662	6895						1	qom			3					4																												0
CD	249	4451	6477						1	qom			3					4																												0
CD	250								1	qom			3					4																												0
PC	251	6745	3949	1	1	1	4	1	1	qom	1	1	1	49		0	0			0	0	0	0	4	1	1	1	0	10	1	individual	2.66667	2	0		0	0		0	2		0		0	2	0
PC	252	6903	3867	1	1	1	4	1	1	qom	1	1	1	49		0	0			0	0	0	0	3	1	0	0	1	7	1	individual	3	2	0		0	0		9	2		0		0	2	0		3	1
PC	253	7079	3771	1	1	1	4	16	16	qom	0	0		18	1	1				0	0	0	0	3	1	0	1	0	9	0	nd		2	0		0	0		0	2
PC	254	7176	3868	4	1	2	2	16	16	creole	0	0		10		8				9	9	9	9										2	0		0	2		9	2
PC	255	7094	3768	1	1	1	1	1	1	qom	1	1	1	49	0	1	0			0	0	0	0	3	1	0	1	0	10	1	no	5	2	0		0	0		1	0		0				0
PC	256	7260	3618	1	1	1	4	2	16	qom	0	0		18	1	1				1	1	0	0	3	1	0	0	1	5	0	nd		2	0		0	0		0	2		2
PC	257	6932	3511	1	1	1	4	2	16	qom	0	0		18	1	1				0	0	0	0	3	1	0	1	0	8	0	nd		2	0		0	0		0	2		2
PC	258	7730	3554	1	1	16	16	16	16	qom	0	0		10		1				0	0	0	0	4	1	0	0	1	2	0	nd		2	0		0	2		9
PC	259	7544	3446	1	1	1	4	1	4	qom	1	1	1	49		0	0			0	0	0	0	3	1	0	0	1	2	0	communal	1.5	2	0		0	0		0	2		0		1	0	2
PC	260	7803	3473	1	1	1	4	1	16	qom	0	1	0	49		0	1			0	0	0	0	3	1	0	0	1	5	0	communal	6	2	0		0	0		0	2		0
PC	261	7452	3455	1	1	1	16	16	16	qom	0	0		18		1				0	0	0	0	4	1	0	0	1	3	0	nd		2	0		0	0		9
PC	262	7549	3624	1	1	1	16	16	16	qom	0	0		18	1	1				0	0	0	0	3	1	0	0	1	5	1	nd		2	0		0	0
PC	263	7787	3399	1	4	1	4	1	1	qom	1	1	1	49		0	0			0	0	0	0	3	1	0	1	0	1	0	communal	1	2	2		0	0		0	2		0		9	0	0
PC	264	7428	3589	1	1	1	2	2	1	qom	0	0	1	18	1	7	1	1		0	0	0	0	3	1	0	1	1	1	1	nd		2	0		0	0		9	2		2		0	0	0
PC	265	7508	3616	1	1	1	4	1	1	qom	1	1	1	49		0	0			0	0	0	0	3	1	0	0	1	7	0	communal	2	2	0		0	0		0	2		0		0	0	0
PC	266	7515	3427	1	4	16	16	16	16	qom	0	0				99				0	0	0	0	4	1	0	0	1	4	1	nd		2	2		0			9
PC	267	7602	3464	1	1	1	4	1	1	qom	1	1	1	49		0	0			1	0	1	0	5	1	0	0	1	10	1	communal	5	2	0		1	0		0	2		0		0	2	0
PC	268	7713	3579	1	1	1	4	1	16	qom	0	1	0	49		0	8			0	0	0	0	4	1	0	0	1	9	1	communal	10	2	1	1	1	0		0	2		0		0	0
PC	269	7797	3351	1	1	16	16	16	16	qom	0	0		10		99				1	1	0	0	4	1	0	0	1	5	0	nd		1	0		0
PC	270	7793	3549	1	1	1	1	1	16	qom	0	1	0	49		0	8			0	0	0	0	3	1	0	0	1	5	0	communal	8	2	0		0	0		1	0		0		0	0
PC	271	8035.92	3326.29	4	1	1	1	1	2	qom	0	1	0	49		0	9			9	9	9	9		1	0		0					2	0		0	0		0	0		0				2		5	1
PC	272	8010.61	3360.73	1	1	1	4	1	1	qom	1	1	1	49		0	0			0	0	0	0	3	1	0	0	1	1	0	communal	1	2	0		0	0		0	2		0		0	0	0
PC	273	8019	3163	1	1	1	4	1	1	qom	1	1	1	49		0	0			0	0	0	0	4	1	0	0	1	2	0	familiar	2	2	0		0	0		0	2		0		9	0	0
PC	274	7842	3193	1	1	1	4	1	1	qom	1	1	1	49		0	0			0	0	0	0	3	1	0	1	1	8	0	familiar	6	2	0		0	0		0	2		0		1	0	0
PC	275	7823	3080	2	1	1	4	2	16	qom		3		8	1				1				9										2	0		0	0			2		2
PC	276	7982	2870	1	1	1	1	1	1	qom	1	1	1	49		0	0			0	0	0	0	3	0	1	1	0	5	0	individual	1.33	2	1	3	1	0		0	0		0		9	0	0
PC	277	8081	3148	1	1	1	1	1	1	qom	1	1	1	49		0	0			0	0	0	0	5	1	0	0	1	3	1	familiar		2	0		0	0		1	0		0		0	0	0		2, 6	4,1
PC	278	7917	3420	1	1	1	1	1	16	qom	0	1	0	49		0	1			1	1	1	0	3	1	0	1	1	6	1	familiar	5	1	0		0	0		0	0		0					1
PC	279	7811	3344	1	1	1	1	1	1	qom	1	1	1	49		0	0			0	0	0	0	3	1	1	1	0	8	0	individual	1	2	0		0	0		0	0		0		0	0	0
PC	280	11434	1010	1	1	1	4	1	1	qom	1	1	1	49		0	0			1	1	0	0	4	0	1	1	0	7	0	communal	14	1	0		0	0		0	2		0		1	0	0	1
PC	281	11504	764	1	1	1	4	1	1	qom	1	1	1	49		0	0			1	1	0	0	4	1	0	1	0	4	0	communal	4	1	0		0	0		0	2		0		0	0	0
PC	282	11125	899	1	1	1	4	1	1	qom	1	1	1	49		0	0			0	0	0	0	4	1	0	1	0	1	0	communal	1	1	0		0	0			2		0		9	0	0
PC	283	11250	761	1	1	1	4	1	1	qom	1	1	1	49		0	0			1	1	0	0	5	1	0	1	0	8	0	communal	10	1	0		0	0		0	2		0		0	0	0
PC	284	11118	934	1	1	1	1	16	16	qom	0	0		18	1	1				1	1	0	0	3	1	0	1	0	5	0	nd		1	0		0	0		0	0							1
PC	285	11406	858	1	1	1	16	16	16	qom	0	0		18		1				1	1	0	0	5	1	0	0	1	4	1	nd		1	0		0	0		9
PC	286	11162	897	1	1	1	4	1	1	qom	1	1	1	49		0	0			0	0	0	0	5	1	0	1	1	5	1	communal	2	1	0		0	0		0	2		0		0	2	0
PC	287	11154	1216	1	1	16	16	16	16	qom	0	0		10		99				0	0	0	0	3	1	0	1	0	4	0	nd		1	0		0
PC	288	11049	890	1	1	1	4	1	1	qom	1	1	1	49		0	0			0	0	0	0	4	1	0	1	1	6	0	communal	3	1	0		0	0		0	2		0		0	2	0
PC	289	10880	301	1	1	1	4	1	1	qom	1	1	1	49		0	0			0	0	0	0	4	1	1	1	1	9	0	individual	3.33	1	0		0	0		0	2		0		0	2	3
PC	290	11459	462	1	1	4	16	16	16	qom	0	0		18		1				1	1	0	0	4	1	0	0	1	7	0	nd		1	0		0	2		9
PC	291	11334	497	1	1	1	4	1	16	qom	0	1	0	49		0	1			0	0	0	0	4	1	0	0	1	5	0	familiar	4	1	0		0	0		0	2		0		0	2
PC	292	11027	103	1	1	1	4	1	1	qom	1	1	1	49		0	0			1	1	0	0	4	1	0	0	1	10	0	familiar	10	1	0		0	0		0	2		0		0	2	0
PC	293	11371	484	1	1	1	4	1	1	qom	1	1	1	49		0	0			1	1	0	0	5	1	0	0	1	2	0	individual	2	1	0		0	0		0	2		0				0
PC	294	11091	120	1	1	16	16	16	16	qom	0	0		10	0	1				1	1	0	0	4	1	0	0	1	5	0	nd		1	0		0			9								1
PC	295	11210	163	1	1	1	4	1	1	qom	1	1	1	49		0	0			0	0	0	0	3	0	1	1	0	5	0	familiar	2.5	1	0		0	0		0	2		0				0
PC	296	11540	412	1	1	1	1	1	1	qom	1	1	1	49		0	0			1	1	0	0	4	1	0	0	1	8	0	familiar		1	0		0	0		1	0		0		0	2	0
PC	297	11412	378	1	1	1	1	1	1	qom	1	1	1	49		0	0			1	1	1	0	5	1	0	1	0	8	0	familiar	8	1	0		1	0		1	1	2	0		0	2	0		6	1
PC	298	11417	678	2	2	2	4	16	16	qom		3			0				99				0										1	0		0	0		0	2
PC	299	11375	409	1	1	1	4	1	16	qom	0	1	0	49		0	1			1	1	0	0	4	1	0	1	1	5	1	familiar	4	1	0		0	0		0	2		0
PC	300	10834	708	1	1	1	1	1	1	qom	1	1	1	49		0	0			1	1	1	1	5	1	0	1	1	11	1	individual	6	1	0		0	0		0	0		3		0	2	0
PC	301	10971	585	1	1	1	1	1	1	qom	1	1	1	49		0	0			0	0	0	0	4	1	0	1	0	8	0	communal	8	1	0		0	0		1	0		0		0	2	0
PC	302	11042	638	1	1	1	4	1	1	qom	1	1	1	49		0	0			0	0	0	0	3	1	0	1	1	14	0	familiar	3.33	1	0		0	0		0	2		0		0	0	0
PC	303	11249	855	1	1	1	4	1	1	qom	1	1	1	49		0	0			0	0	0	0	4	1	0	0	1	9	0	individual	4	1	0		0	0		0	2		0		0	2	0
PC	304	11446	507	1	1	1	4	16	16	qom	0	0		18	0	7				0	0	0	0	3	1	0	1	1	7	0	nd		1	0		1	0			2
PC	305	11335	901	1	1	1	4	1	1	qom	1	1	1	49		0	0			0	0	0	0	4	1	0	0	1	3	0	familiar	3	1	0		0	0		0	2		0		0	2	0	1
PC	306	11403	776	1	1	1	4	1	1	qom	1	1	1	49		0	0			1	1	0	0	3	1	1	1	1	9	0	individual	2	1	0		0	0		0	2		0		0	2	0
PC	307	11376	616	1	1	1	2	16	16	qom	0	0		18	0	1				0	0	0	0	4	1	0	1	0	9	0	nd		1	0		0	0		0	2
PC	308	9107	1103	1	1	1	4	1	1	creole	1	1	1	49		0	0			1	0	1	0	3	0	1	1	0	3	1	individual	1	1	0		0	0		9	2		0				0
PC	309	9446	850	1	1	1	1	1	1	qom	1	1	1	49		0	0			1	1	0	0	5	1	0	1	1	5	1	individual	4	1	0		0	0		0	0		0		0	2	0
PC	310	9717	777	1	1	1	4	1	1	qom	1	1	1	49		0	0			0	0	0	0	5	1	0	0	1	3	1	familiar	3	1	0		0	0		0	2		0		0	2	0
PC	311	9610	1195	1	1	1	4	1	1	qom	1	1	1	49		0	0			0	0	0	0	4	1	0	0	1	4	0	familiar		1	0		0	0		0	2		0		0	2	0
PC	312	9721	1183	1	1	1	16	16	16	qom	0	0		18		1				0	0	0	0	5	0	0	0	1	2	0	nd		1	0		0	0
PC	313	9635	1253	1	1	1	4	1	1	qom	1	1	1	49		0	0			1	1	0	0	3	1	0	1	1	13	1	communal		1	0		0	0		0	2		0				0
PC	314	10010	1278	1	1	1	4	1	1	qom	1	1	1	49		0	0			0	0	0	0	4	1	0	1	0	8	1	communal	1	1	0		0	0		0	2		0		0	2	0
PC	315	9927	1271	1	1	1	4	1	1	qom	1	1	1	49		0	0			0	0	0	0	4	0	0	0	1	1	0	individual	1	1	0		0	0		0	2		0				0
PC	316	9674	899	1	1	1	4	1	1	qom	1	1	1	49		0	0			0	0	0	0	5	1	0	1	1	7	0	nd	6	1	0		0	0		0	2		0				0
PC	317	10025	869	1	1	1	4	1	1	qom	1	1	1	49		0	0			0	0	0	0	3	1	0	0	1	2	0	individual	2	1	0		0	0		0	2		0		0	2	0
PC	318	10017	805	1	1	1	4	1	1	qom	1	1	1	49		0	0			1	0	1	0	3	0	1	1	0	7	0	communal	0.5	1	0		0	0		0	2		0				0
PC	319	9886	910	2	2	2	2	4	4			3	1				0		99				0										1	2		0	2			2		2				2
PC	320	10037	700	2	2	2	2	1	1	qom		3	1	5.5			0		99				0										1	2		0	2			2		0		0	2	0
PC	321	10472	665	1	1	1	4	1	1	qom	1	1	1	49		0	0			0	0	0	0	3	1	0	1	0	3	0	familiar	1.5	1	0		0	0		0	2		0		0	2	0
PC	322	10291	1001	1	4	1	4	1	1	qom	1	1	1	49		0	0			0	0	0	0	3	1	0	0	1	1	0	familiar	1	1	2		0	0		0	2		0		0	2	0
PC	323	10630	1103	1	1	1	4	1	1	qom	1	1	1	49		0	0			0	0	0	0	3	0	1	1	0	9	0	familiar	2	1	0		0	0		0	2		0		0	2	0
PC	324	10486.1	1030.93	1	4	1	4	1	1	qom	1	1	1	49		0	0			0	0	0	0	3	1	0	1	0	5	0	individual	6	1	2		0	0		0	2		0		0	2	0
PC	325	10491	1318	1	1	1	4	1	1	qom	1	1	1	49		0	0			0	0	0	0	4	1	0	1	1	7	1	individual	3.5	1	0		0	0		0	2		0				0
PC	326	10641	802	1	1	4	4	1	1	qom	1	1	1	49		0	0			1	1	0	0	5	1	0	1	0	1	0	communal	1	1	0		0	2		0	2		0		0	2	0
PC	327	8916	2742	1	1	1	4	1	1	creole	1	1	1	49		0	0			0	0	0	0	5	1	0	1	1	5	1	individual	1.33333	1	0		0	0		0	2		0				0
PC	328	9371.19	2726.55	1	1	1	4	1	1	creole	1	1	1	49		0	0			0	0	0	0	3	1	0	1	0	3	1	individual	2	0	0		1	0		0	2		0				0
PC	329	8879	3098	1	1	1	4	1	1	qom	1	1	1	49		0	0			0	0	0	0	4	1	0	1	1	3	1	individual	2.5	1	0		0	0		0	2		0				0
PC	330	8593	3563	1	1	1	4	1	1	qom	1	1	1	49		0	0			0	0	0	0	3	1	0	1	0	1	0	individual	2	1	0		0	0		0	2		0				0
PC	331	8726	3546	1	1	1	4	1	1	qom	1	1	1	49		0	0			0	0	0	0	5	1	0	1	1	6	1	individual	7	1	0		0	0		0	2		0				0
PC	332	8444	3754	1	2	2	2	2	16	qom	0	0			0	1				0	0	0	0	4	1	0	0	1	5	0	nd		1	2		0	2		9	2		2
PC	333	9172	3371	1	1	1	4	1	1	creole	1	1	1	49		0	0			0	0	0	0	3	0	1	1	0	4	1	individual	3.5	0	0		0	0		9	2		0				0	2
PC	334	10606	965	1	1	1	4	1	2	creole	0	1	0	49		0	9			0	0	0	0	4	1	0	1	0	6	1	individual	7	1	0		0	0		0	2		0				0
PC	335	10954	956	1	1	1	1	1	1	creole	1	1	1	49		0	0			1	0	1	0	3	0	1	0	1	10	1	familiar	2.33	1	0		0	0		0	2		0				0
PC	336	10845	1053	1	1	1	2	2	2	qom	0	0		18		99				0	0	0	0	3	0	1	1	0	1	1	nd		1	0		0	0		9	2		2				0
PC	337	11008	1035	1	1	1	1	1	1	qom	1	1	1	49		0	0			1	1	0	0	3	1	0	1	0	3	1	communal	5	1	0		0	0		0	0		0		0	2	0
PC	338	10986	1137	1	1	1	4	1	1	qom	1	1	1	49		0	0			0	0	0	0	4	1	0	0	1	6	1	communal	1	1	0		0	0		0	2		0				0
PC	339	10859	1156	1	1	1	4	2	16	qom	0	0		18	1	8				0	0	0	0	4	1	0	0	1	10	1	nd		1	0		0	0		0	2		0
PC	340	10938	1038	1	4	1	2	4	1	qom	1	1	1	49		0	0			0	0	0	0	4	1	0	1	1	2	1	nd		1	2		0	0		9	2		2		0	2	0
PC	341	10915	1149	1	1	1	4	1	1	qom	1	1	1	49		0	1			0	0	0	0	3	1	0	1	0	6	0	individual	7	1	0		0	0		0	2		0				0
PC	342	10922	1135	1	1	1	4	1	1	qom	1	1	1	49		0	0			0	0	0	0	3	1	0	1	0	6	1	communal	3.5	1	0		0	0		0	2		0				0
PC	343	11249	1130	1	1	1	4	1	1	qom	1	1	1	49		0	0			1	1	0	0	3	0	1	1	0	7	1	communal	3.5	1	0		0	0		0	2		0				0
PC	344	10489	1985	1	1	1	16	16	16	qom	0	0		18		1				0	0	0	0	3	1	0	1	0	2	1	nd		1	0		0	0		9
PC	345	10802	1804	1	1	1	4	2	2	qom	0	0		18	0	1				0	0	0	0	3	1	0	1	0	2	1	nd		1	0		0	0		0	2		0				0
PC	346	10709.9	1878.62	1	1	1	4	16	16	creole	0	0		18	1	1				0	9	0	0	nd	1	0	1	0					1	0		1	0			2
PC	347	11435	1173	1	1	1	4	1	1	qom	1	1	1	49		0	0			0	0	0	0	3	0	1	1	0	14	1	individual	4.5	1	0		0	0		0	2		0		0	2	0
PC	348	11507	853	1	1	1	4	1	1	qom	1	1	1	49		0	0			1	1	0	0	4	1	0	1	1	5	0	communal	7	1	0		0	0		0	2		0		0	2	0
PC	349	11643	1200	1	1	1	4	1	1	creole	1	1	1	49		0	0			1	0	1	0	3	1	1	1	0	5	1	individual	2.5	1	0		0	0		0	2		0				0
PC	350	10002	2603	2	2	2	4	1	4	creole		3	1	11			0		99				9										0	0		0	2		0	2		0				2
PC	351	9034	3261	1	1	1	1	1	1	creole	1	1	1	49		0	0			1	0	1	0	3	1	0	1	0	5	1	familiar	2.5	0	0		0	0		0	0		0		0	2	0
PC	352	9700.02	2606.07	1	1	1	1	1	1	creole	1	1	1	49		0	0			1	0	1	0	3	0	1	1	0	8	1	no	2.33	0	0		1	0		0	0		3				0
PC	353	11609	926	1	16	16	16	16	16	qom	0	0			0	1				0	0	0	0	4	1	0	1	0	4	0	nd		1			0
PC	354	11721	552	1	1	1	4	1	16	qom	0	1	0	49		0	1			1	1	0	0	4	1	0	1	1	12	0	familiar	5	1	0		0	0		0	2		0		0	2
PC	355	11575	756	1	1	1	4	1	16	qom	0	1	0	49		0	99			0	0	0	0	4	1	0	0	1	4	0	familiar		1	0		0	0		0	2		0		0	2			4	1
PC	356	11525.7	696.421	1	1	1	4	2	16	qom	0	0		18		5				0	0	0	0	3	1	0	0	1	5	1	nd		1	0		0	2		0	2		2
PC	357	11876	690	1	1	1	4	1	1	creole	1	1	1	49		0	0			1	1	0	1	3	0	1	1	0	3	1	individual	1	1	0		0	0		0	2		0				0	1	3, 2 / 3	1,1/1
PC	358	10433.3	477.409	4	4	4	4	1	4	creole	1	1	1	49		0	0			9	9	9	9	nd	0	1	1	0					0	2		0	2		9	2		0				2
PC	359	12329	764	1	1	1	4	1	1	creole	1	1	1	49		0	0			0	0	0	0	4	1	0	1	0	3	1	nd	2	1	0		0	0		0	2		0		0	2	0
PC	360	12531	907	4	1	1	2	2	2	creole	0	0		18		99				9	9	9	9										1	0		0	0		9	2		0				2
PC	361	12677	73	1	1	1	4	1	1	qom	1	1	1	49		0	0			1	1	0	0	4	1	0	0	1	8	0	individual	4	1	0		0	0		0	2		0		0	2	0		2	1
PC	362	12869	0	1	1	1	4	1	1	qom	1	1	1	49		0	0			0	0	0	0	3	1	0	1	0	8	0	individual	7	1	0		0	0		0	2		0		0	2	0
PC	363	12741	97	1	1	1	4	1	1	qom	1	1	1	49		0	0			1	1	0	0	5	1	0	1	0	8	0	individual	4	1	0		0	0		0	2		0				0	1
PC	364	12574	175	1	1	1	4	1	2	qom	0	1	0	49		0	9			0	0	0	0	4	1	0	0	1	4	0	individual	3	1	0		0	0		0	2		0				2
PC	365	12498	213	1	1	1	4	1	1	qom	1	1	1	49		0	0			0	0	0	0	3	1	0	1	0	8	1	individual	1.6	1	3		0	3		0	2		3		0	2	0
PC	366	12678	562	1	1	1	4	1	1	qom	1	1	1	49		0	0			0	0	0	0	3	0	1	1	0	8	1	nd		1	0		0	0		0	2		2		0	2	0		3	1
PC	367	12689	336	1	1	1	1	2	16	qom	0	0		38		99				0	0	0	0	3	0	1	1	0	5	0	nd		1	0		0	3		0	3		2
PC	368	12992	255	1	1	1	4	1	1	qom	1	1	1	49		0	0			0	0	0	0	3	1	0	1	0	7	0	nd	3	1	0		1	0		0	2		0		0	2	0
PC	369	12539	525	1	1	16	16	16	16	qom	0	0		10		7				0	0	0	0	4	1	0	1	0	5	1	nd		1	0		0
PC	370	12667	757	1	1	1	1	1	16	qom	0	1	0	49		0	5			1	1	0	0	5	1	0	1	1	8	0	communal	1	1	0		0	0		0	0		0
PC	371	12695	721	1	1	1	1	1	1	qom	1	1	1	49		0	0			1	1	0	0	4	1	0	1	1	7	0	communal	8	1	0		0	0		0	0		0		0	2	0
PC	372	9330	2908	1	1	1	1	1	1	creole	1	1	1	49		0	0			1	0	1	0	3	0	1	1	0	2	1	individual	1.5	0	0		0	0		1	0		3				0
PC	373	10386	1852	1	1	4	4	1	1	creole	1	1	1	49		0	0			0	0	0	0	3	0	1	1	0	4	1	no	0.5	0	0		1	2		9	2		0				0
PC	374	10708	1989	1	1	1	4	1	1	creole	1	1	1	49		0	0			0	0	0	0	3	0	0	1	0	4	1	individual	1.25	0	0		1	0		0	2		0				0
PC	375	13180	689	1	1	1	4	1	1	creole	1	1	1	49		0	0			0	0	0	0	5	1	0	1	0	9	1	nd	1.33333	1	0		0	0		0	2		0				0
PC	376	13144	761	1	1	1	4	1	1	creole	1	1	1	49		0	0			0	0	0	0	3	1	0	1	0	2	0	familiar	5	1	0		0	0		0	2		0		0	2	0
PC	377	13038	693	1	1	1	4	1	1	creole	1	1	1	49		0	0			0	0	0	0	4	1	0	1	1	4	0	familiar	3	1	0		0	0		0	2		0				0
PC	378	12581	939	1	1	1	4	1	1	creole	1	1	1	49		0	0			0	0	0	0	3	1	0	1	0	2	1	nd	3	1	0		0	0		0	2		0				0
PC	379	12604	1087	1	1	1	4	1	1	creole	1	1	1	49		0	0			0	0	0	0	5	1	0	1	0	10	1	familiar	6	1	0		0	0		0	2		0		0	2	0
PC	380	11919	1175	1	1	1	4	1	1	creole	1	1	1	49		0	0			1	1	1	1	5	1	0	1	0	3	1	familiar	1.5	1	0		0	0		0	2		0				0
PC	381	12694	293		1	16	16	16	16	qom		3		5					99															0		1			9
PC	382	10070.8	1239.95		1	1	1	1	16	qom		3	0	39			1		1															0		1	0		0	0		0		0	2
PC	383	7614	3302		1	1	16	16	16	qom		3		8	0				1															0		1	0
PC	384	7930.2	153.885	99	1	1	4	1	4	qom	1	1	1	49		0	0			9	9	9	9		1	0		0						1.3	3	1	0		0	2		0				2		1	6
PC	385	12687	526		1	1	4	16	16	qom		3		8	0				99															0		1	0		0	2
PC	386					1	4	16	16	qom		3		4					99																		0			2
PC	387	10465.6	666.349			1	4	1	16	qom		3	0	31			7		99																		0		0	2		0		0	2
PC	388	11719.5	1003.96			1	4	1	1	qom		3	1	31			0		99																		0		0	2		0				2
PC	389					1	4	4	16	qom		3	0	4			99		99																		0			2		2
PC	390	9501.96	1248.8			1	1	1	16	qom		3	0	31			99		99																		0		0	0		0
PC	391	12919	163			1	1	1	16	qom		3	0	31	1		1		99																		0		1	0		0		0	2			3,2	1, 5
PC	392	7441	3547				4	1	1	qom		3	1	11			0		1																				0	0		0		9	0	0
PC	393	7470	3422				4	1	1	qom		3	1	11			0		1																				0	2		0		1	0	0		3	1
PC	394						4	1	1	qom		3	1	11			0		1																				0	2		0		9	0	2
PC	395	10773	1185.85				4	1	16	qom		3	0	11			99		1																				9	2		0
PC	396	10322.8	995.999				4	1	16	qom		3	0	11			99		1																				0	2		0		0	2
PC	397	11471.9	1421				4	1	1	qom		3	1	11			0		1																				0	2		0		0	2	0
PC	398	11413.3	432.529				4	1	1	qom		3	1	11			0		1																				0	2		0		0	2	0
PC	399						4	1	16	qom		3	0	11			1		1																				0	2		0		0	2
PC	400						4	1	1	qom		3	1	11			0		1																				0	2		0		0	2	0
PC	401						4	16	16	qom		3			1				1																				0	2
PC	402	11329	1046				4	1	1	qom		3	1	11			0		99																				0	2		0		0	0	0
PC	403	7624	3495					1	1	qom		3	1	5.5			0		1																							0		9	0	0
PC	404	7844	3172					1	16	qom		3	0	5.5			1		1																							0		0	2
PC	405	11271	653					1	1	qom		3	1	5.5			0		1																							0				0
PC	406	9460	1185					1	1	qom		3	1	5.5			0		1																							0				0
PC	407	11056.8	955.151					1	16	qom		3	0	5.5			1		1																							0		9	0
PC	408	7121.8	3554.77					1	16	qom		3	0	5.5			1		1																							0		0	2
PC	409	11148	1374					1	1	qom		3	1	5.5			0		4																							0				0
PC	410	6895.53	3549					1	16	qom		3	0	5.5			1		99																							0		0	2
PC	411	12748.5	710.798					1	1	qom		3	1	5.5			0		1																							0		0	2	0
PC	412	12765.8	577.802					1	1	qom		3	1	5.5			0		7																							0		0	2	0
PC	413	11398.2	698.442					1	16	qom		3	0	5.5			1		1																							0
PC	414	11338.7	596.301					1	16	qom		3	0	5.5			9		1																							0
PC	415	11620	440.603					1	16	qom		3	0	5.5			99		1																							0
PC	416	6784	4156					1	1	qom		3	1	5.5			0		99																							0		0	2	0
PC	417								1	qom			3					4																												0
PC	418								1	qom			3					4																												0
PC	419								1	qom			3					1																												0
PC	420								1	qom			3					1																												0
PC	421								1	qom			3					1																												0
PC	422								1	qom			3					4																												0
PC	423	7566	3639						1	qom			3					1																												0
PC	424	11350	690						1	qom			3					1																												0
PC	425	6356	4195						1	qom			3					4																												0
PC	426	7003	3725						1	qom			3					1																												0
PC	427	7082	3770						1	qom			3					1																												0
PC	428	8135	3192						1	qom			3					1																												0
PC	429	6844	3466						1	qom			3					1																												0
PG	430	2737	9777	1	1	1	1	1	16	qom	0	1	0	49		0	1			0	0	0	0	4	1	0	0	1	8	1	no	8	1	0		0	0		1	0		0
PG	431	2695	9730	1	1	1	4	1	1	qom	1	1	1	49		0	0			0	0	0	0	4	1	0	0	1	3	1	individual	5	1	0		0	0		0	2		0		0	2	0
PG	432	2578	9527	1	1	1	4	1	1	qom	1	1	1	49		0	0			0	0	0	0	4	1	0	1	0	7	1	individual		1	0		0	0		0	2		0		0	2	0
PG	433	2756	9480	1	1	1	1	1	1	qom	1	1	1	49		0	0			1	1	0	0	4	1	0	1	1	16	1	no	4.75	1	0		0	0		0	0		0		0	2	0	1
PG	434	3100	9646	1	1	4	4	1	1	creole	1	1	1	49		0	0			0	9	0	0	3	0	1	1	0					1	0		0	2			2		0				0
PG	435	2347	8733		1	1	4	1	16	qom		3	0	39			99		99														0	0		1	0		0	2		0		0	2
PG	436	2321	9460	1	1	1	4	1	1	qom	1	1	1	49		0	0			0	0	0	0	3	1	0	1	0	12	0	individual	3	1	0		0	0		0	2		3		0	2	3
PG	437	2640	9271	1	1	1	4	1	1	qom	1	1	1	49		0	0			0	0	0	0	4	1	1	1	0	11	1	individual	2.25	1	0		0	0		0	2		0				0		6	1
PG	438	2532	9247	1	1	1	4	1	16	qom	0	1	0	49		0	1			0	0	0	0	4	1	0	0	1	8	1	familiar	5	1	0		0	0		0	2		0		0	2
PG	439	2609	9227	1	1	1	4	1	1	qom	1	1	1	49		0	0			0	0	0	0	4	1	0	0	1	7	1	individual	2.5	1	0		0	0		0	2		0				0
PG	440	2454.17	8995.28	1	1	1	1	1	1	qom	1	1	1	49		0	0			0	0	0	0	4	1	0	1	0	9	0	individual	2.5	1	0		0	0		0	0		0				0
PG	442	2362	8801	1	1	1	2	2	2	qom	0	0		18		99				0	0	0	0	3	0	1	1	0	14	1	nd		1	0		0	0			2		2				0
PG	443	2960	9132	1	1	1	1	1	1	qom	1	1	1	49		0	0			1	1	0	0	4	1	0	1	0	7	1	no	4.5	1	0		0	3		0	0		0				0	1
PG	444	2919	9047	1	1	1	4	1	1	qom	1	1	1	49		0	0			0	0	0	0	3	1	0	1	0	11	1	no	5.5	1	0		0	0		0	2		0				0
PG	445	3630	8872	1	1	1	4	1	1	creole	1	1	1	49		0	0			0	0	0	0	3	0	1	1	0	3	1	individual	1	1	0		0	0		0	2		0				0
PG	446	3693	8623	1	1	1	4	1	1	creole	1	1	1	49		0	0			0	0	0	1	4	0	1	1	0	3	1	no	0.67	1	0		0	0		0	2		0				0
PG	447	3123	8220	1	1	1	16	16	16	qom	0	0		18	0	1				1	1	0	0	4	1	0	1	0	6	1	nd		1	0		0	0
PG	448	3190	8378.66	1	1	16	16	16	16	qom	0	0		10		99				0	0	0	0	4	1	0	1	0	9	1	nd		1	0		0	2
PG	449	3099	8214	1	1	1	1	1	1	qom	1	1	1	49		0	0			1	1	0	0	5	0	1	1	0	11	0	familiar	2.5	1	0		0	0		0	0		0				0
PG	450	3196	8524	1	1	1	4	1	1	qom	1	1	1	49		0	0			1	1	0	0	5	1	0	1	0	15	0	familiar	4.5	1	0		0	0		0	2		0		0	2	0
PG	451	2329	9126	1	1	1	4	1	1	creole	1	1	1	49		0	0			0	0	0	0	3	0	1	1	0	4	1	individual	2	1	0		0	0		0	2		3				0
PG	452	2684	9369	1	1	1	4	1	1	qom	1	1	1	49		0	0			0	0	0	0	5	1	0	1	0	9	1	no	4.5	1	0		1	0		0	2		0				0
PG	453	1808	9740	1	1	1	4	1	1	qom	1	1	1	49		0	0			0	0	0	1	4	1	1	1	1	4	1	individual	2	1	0		0	0		0	2		0		0	2	0
PG	454	1797	9830	1	1	1	1	1	1	qom	1	1	1	49		0	0			0	0	0	0	5	1	0	0	1	6	0	communal	6	1	0		0	0		0	0		0		0	2	0
PG	455	1897	9992	1	1	1	4	1	1	qom	1	1	1	49		0	0			0	0	0	0	5	1	0	1	1	6	0	nd	3	1	0		0	0		0	2		0		0	2	0
PG	456	1947	9799	1	1	1	16	16	16	qom	0	0		18	0	9				0	0	0	0	4	1	0	0	1	12	1	nd		1	0		0	0
PG	457	2119	9634	1	1	1	16	16	16	qom	0	0		18		99				0	0	0	0	5	1	0	0	1	7	1	nd		1	0		0	0
PG	458	2129	9787	1	1	2	2	16	16	qom	0	0		10		99				1	1	0	0	5	1	0	0	1	9	1	nd		1	0		0	2			2
PG	459	2246	9824	1	2	2	2	16	16	qom	0	0				1				0	0	0	0	4	1	0	0	1	4	1	nd		1	2		0	2			2
PG	460	2151	10505	1	1	1	16	16	16	qom	0	0		18	0	1				0	0	0	0	3	1	0	1	0	3	1	nd		1	0		0	0
PG	461	2130	10549	1	2	2	16	16	16	qom	0	0			1	9				0	0	0	0	4	1	0	0	1	5	0	nd		1	2		0	0
PG	462	2152	10461	1	1	1	1	1	1	qom	1	1	1	49		0	0			0	0	0	0	3	0	1	1	0	2	0	individual	3.33	1	0		0	0		0	0		0		0	2	0
PG	463	2163	10583	1	1	1	1	1	1	qom	1	1	1	49		0	0			1	1	0	0	5	1	0	1	0	6	0	individual	4	1	0		0	0		0	0		0		0	2	0
PG	464	2111	10421	1	1	1	16	16	16	qom	0	0		18		1				0	0	0	0	4	1	0	1	1	7	0	nd		1	0		0	0
PG	465	2670.76	10625.6	1	1	1	4	1	1	creole	1	1	1	49		0	0			0	0	0	0	3	0	1	0	1	2	1	individual	1	1	0		0	3		0	2		0				3
PG	466	2745	10542	1	1	1	4	1	1	creole	1	1	1	49		0	0			0	0	0	0	4	0	1	1	0	2	1	individual	2	1	0		0	0		0	2		1	1			0
PG	467	2838	10908	1	1	1	4	1	1	creole	1	1	1	49		0	0			0	0	0	0	3	0	1	1	0	3	1	familiar	1.5	1	0		0	0		9	2		0				0
PG	468	2895	10998	1	1	1	4	1	1	creole	1	1	1	49		0	0			1	0	1	0	4	0	1	1	0	4	1	individual	1.33	1	0		0	0			2		0				3
PG	469	2930	11161	1	1	4	4	1	16	creole	0	1	0	49		0	7			1	1	0	0	5	1	0	1	0	8	1	individual	3.5	1	0		0	2		0	2		1	19
PG	470	1939	11049	1	1	1	4	1	1	qom	1	1	1	49		0	0			0	0	0	0	4	1	1	1	0	8	1	individual	3.5	1	0		0	0		0	2		0		0	2	0
PG	471	2066	10578	1	1	1	4	1	1	qom	1	1	1	49		0	0			0	0	0	0	5	1	0	0	1	5	1	individual	4	1	0		0	0			2		0		0	2	0
PG	472	1516	10578	1	1	1	4	1	1	qom	1	1	1	49		0	0			1	1	0	0	5	1	0	0	1	13	1	individual		1	0		0	0		0	2		0		0	2	0
PG	473	1235	10511	1	1	1	4	1	2	qom	0	1	0	49		0	9			0	0	0	0	5	1	0	1	1	7	0	no	2	1	0		0	0		0	2		0		0	2	2
PG	474	1339	10369	1	4	1	4	1	2	qom	0	1	0	49		0	9			0	0	0	0	3	1	0	0	1	2	0	familiar	2	1	2		0	0		0	2		0		0	2	2
PG	475	1438	9996	1	1	1	4	1	1	qom	1	1	1	49		0	0			0	0	0	0	5	1	0	0	1	12	1	individual	3	1	0		0	0		0	2		0		0	2	0
PG	476	1636	10067	1	1	1	4	1	1	qom	1	1	1	49		0	0			0	0	0	0	4	1	0	1	1	11	0	individual		1	0		0	0		0	2		0				0
PG	477	1643	9564	1	1	1	4	1	1	qom	1	1	1	49		0	0			0	0	0	0	5	1	0	1	0	5	1	familiar		1	0		0	0		0	2		0		0	2	0
PG	478	358	9039	1	1	1	4	1	1	qom	1	1	1	49		0	0			0	0	0	0	3	0	1	1	1	8	1	no	2	1	0		0	0		0	2		0		0	2	0		6	1
PG	479	846	9277	1	4	1	4	1	1	qom	1	1	1	49		0	0			0	0	0	0	4	1	0	0	1	5	0	familiar	5	1	2		0	0		0	2		0		0	2	0
PG	480	576	9336	1	1	1	4	1	1	qom	1	1	1	49		0	0			0	0	0	0	5	1	0	0	1	6	0	individual		1	0		0	0		0	2		0		0	2	0
PG	481	605	9223	1	1	1	1	1	1	qom	1	1	1	49		0	0			0	0	0	0	4	1	1	1	0	8	1	individual	2	1	0		0	0		9	0		0		0	2	0
PG	482	673	9404	1	4	4	1	1	16	qom	0	1	0	49		0	9			0	0	0	0	3	1	0	0	1	3	0	individual	2	1	2		0	2		0	0		0
PG	483	440	9518	1	1	1	4	1	1	qom	1	1	1	49		0	0			0	0	0	0	4	1	0	0	1	1	0	familiar	9	1	0		0	0		0	2		0		0	2	0
PG	484	451	9539	1	1	1	4	1	1	qom	1	1	1	49		0	0			0	0	0	0	4	1	0	1	1	7	1	no	1.25	1	0		0	0		0	2		0		0	2	0
PG	485	462	9531	1	1	1	4	1	1	qom	1	1	1	49		0	0			0	0	0	0	4	1	0	0	1	7	0	no	1	1	0		0	0		0	2		0		0	2	0
PG	486	673	9523	1	1	1	4	1	1	qom	1	1	1	49		0	0			0	0	0	0	3	1	1	1	0	7	1	no	1.2	1	0		0	0		0	2		3				3
PG	487	1666.37	8897.59	1	1	1	4	1	1	qom	1	1	1	49		0	0			0	0	0	0	5	1	0	1	1	8	0	familiar	6	1	0		0	0		0	2		0		0	2	0
PG	488	1690	8788	1	1	1	4	1	1	qom	1	1	1	49		0	0			0	0	0	0	4	1	0	1	0	7	0	familiar	3	1	0		0	0		0	2		0		0	2	0
PG	489	1765	8946	1	1	1	4	1	1	qom	1	1	1	49		0	0			0	0	0	0	4	1	0	1	0	7	1	familiar	3	1	0		0	0		0	2		0		0	2	0
PG	490	1631	8807	1	1	1	4	1	1	qom	1	1	1	49		0	0			0	0	0	0	4	1	0	1	1	3	1	communal	2.33333	1	0		0	0		0	2		0		0	2	0		6	1
PG	491	1549	8944	2	1	1	4	1	1	qom		3	1	39			0		1				9										1	0		0	0		0	2		0		0	2	2
PG	492	1548	8784	1	1	1	4	1	1	qom	1	1	1	49		0	0			0	0	0	0	4	0	1	1	0	5	1	nd	3.33333	1	0		0	0		0	2		0		0	2	0
PG	493	1635	8929	1	1	1	4	1	1	qom	1	1	1	49		0	0			0	0	0	0	4	1	1	1	0	13	0	communal	2.8	1	0		0	0		0	2		2		0	2	2
PG	494	1808.37	8973.69	4	1	1	4	1	1	qom	1	1	1	49		0	0			9	9	9	9		1	0		0					1	0		1	0		0	2		0				0
PG	495	1344	9005	1	1	1	4	1	1	qom	1	1	1	49		0	0			0	0	0	0	3	0	1	1	0	7	0	familiar	2.5	1	0		0	0		0	2		0				0
PG	496	1388	8900	1	1	1	4	1	1	qom	1	1	1	49		0	0			0	0	0	0	5	1	0	1	0	9	0	individual		1	0		0	0		0	2		0		0	2	0
PG	497	1196	9034	1	1	1	4	1	1	qom	1	1	1	49		0	0			0	0	0	0	5	1	0	1	0	11	1	individual	3	1	0		0	0		0	2		0		0	2	0
PG	498	1406	9096	1	1	1	4	4	4	qom	1	1	1	49		0	0			0	0	0	1	3	0	1	1	0	5	1	nd		1	0		0	0		0	2		2		0	2	2
PG	499	1111	9445	1	1	1	4	1	1	qom	1	1	1	49		0	0			0	0	0	0	4	1	0	1	1	10	0	individual	2.25	1	0		0	0		0	2		0		0	2	0
PG	500	1545	9429	1	1	1	4	4	4	qom	1	1	1	49		0	0			0	0	0	0	5	1	0	0	1	3	0	nd		1	0		0	0		0	2		2		0	2	2
PG	501	1249	9782	1	1	1	4	1	1	qom	1	1	1	49		0	0			0	0	0	0	3	0	1	1	0	5	1	individual	2.5	1	0		0	0		0	2		0		0	2	0
PG	502	1308	9716	1	1	1	1	1	1	qom	1	1	1	49		0	0			0	0	0	0	4	1	1	1	0	11	1	communal	4.5	1	0		0	0		0	0		0		0	2	0
PG	503	1074	9623	1	1	1	1	1	1	qom	1	1	1	49		0	0			0	0	0	0	4	1	0	1	0	1	1	communal		1	0		0	0		9	2		0		0	2	0
PG	504	1392	9593	1	1	1	1	1	1	qom	1	1	1	49		0	0			0	0	0	0	5	1	0	1	0	8	0	communal	2.33	1	0		0	0		0	0		0		0	2	0
PG	505	895	9906	1	1	1	4	1	1	qom	1	1	1	49		0	0			0	0	0	0	5	1	0	1	1	8	0	communal	4	1	0		0	0		0	2		0		0	2	3
PG	506	757	9881	1	1	16	16	16	16	qom	0	0		10	1	1				0	0	0	0	4	1	0	1	1	7	0	nd		1	0		1	2
PG	507	1048	9896	4	4	2	2	1	1	qom	1	1	1	49		0	0			9	9	9	9		1	0		1					1	2		0	2		9	2		0		0	2	0
PG	508	1339	10376	1	1	1	4	1	1	qom	1	1	1	49		0	0			0	0	0	0	3	0	1	1	0	6	0	familiar	4	1	0		0	0		0	2		0		0	2	0
PG	509	1265.8	10465.3	2	1	1	16	16	16	qom		3		8					99	0	0	0	0										1	0		0	0
PG	510	1204.08	10831.1	1	1	1	4	1	1	qom	1	1	1	49		0	0			0	0	0	0	4	1	0	1	1	4	1	individual	2.66667	1	0		0	0		0	2		0		0	2	0
PG	511	985	10657	1	1	4	4	1	16	qom	0	1	0	49		0	1			0	0	0	0	3	1	0	0	1	7	1	individual		1	0		0	2		0	2		0		0	2
PG	512	821	10477	1	1	1	1	1	1	qom	1	1	1	49		0	0			0	0	0	0	4	1	0	0	1	9	0	individual	3	1	0		0	0		1	0		0		0	2	0
PG	513	812	10591	1	1	1	1	1	1	qom	1	1	1	49		0	0			1	1	0	0	5	1	0	1	0	5	1	individual	5	1	0		0	0		0	0		0		0	2	0
PG	514	1013	10223	1	1	1	4	1	1	qom	1	1	1	49		0	0			0	0	0	0	4	1	0	1	0	14	1	individual	2.75	1	0		0	0		0	2		0		0	2	0
PG	515	1193	10242	1	1	1	4	1	1	qom	1	1	1	49		0	0			0	0	0	0	4	1	0	0	1	3	0	familiar		1	0		0	0		0	2		0		0	2	0
PG	516	958	11268	1	1	1	4	1	1	creole	1	1	1	49		0	0			0	0	0	1	3	0	1	1	0	5	1	individual	0.5	1	0		0	0		0	2		0				0
PG	517	207	9937	1	1	1	1	1	1	qom	1	1	1	49		0	0			0	0	0	0	4	1	1	1	0	9	0	individual	1.25	1	0		0	0		0	0		0		0	2	0
PG	518	14	10061	1	1	1	4	1	1	qom	1	1	1	49		0	0			0	0	0	0	3	0	1	1	0	10	1	familiar	1.42857	1	0		0	0		0	2		0		0	2	0		6	1
PG	519	0	9939	1	1	1	4	1	1	qom	1	1	1	49		0	0			0	0	0	0	5	1	0	1	0	5	0	familiar	2	1	0		0	0		0	2		3		0	2	3
PG	520	92	9808	1	1	1	4	1	1	qom	1	1	1	49		0	0			0	0	0	0	4	1	1	1	1	5	1	individual	1.83333	1	0		0	0		0	2		0		0	2	0
PG	521	407	9583	1	4	2	1	1	2	qom	0	1	0	49		9	9			0	0	0	0	3	0	1	1	0	1	1	familiar	0.33	1	2		0	2		0	0		0				2
PG	522	87	9731	1	1	1	4	4	2	qom	0	1	0	49		0	9			0	0	0	0	4	1	0	1	1	3	1	nd		1	0		0	0		0	2		2				2
PG	523	610	10635	1	2	2	2	2	2	creole	0	0			1	8				0	0	0	0	4	1	1	1	0	1	1	nd	1	1	0		0	0		0	2		0				2
PG	524	171	10265	1	1	1	1	1	1	qom	1	1	1	49		0	0			0	0	0	0	4	0	1	1	0	7	1	individual	2	1	0		0	0		0	0		3		0	2	0
PG	525	264	10406	1	1	1	16	16	16	qom	0	0		18		1				0	0	0	0	5	1	0	1	0	9	1	nd		1	0		0	0
PG	526	342	10176	1	1	1	1	1	1	qom	1	1	1	49		0	0			1	1	0	0	5	1	0	1	0	8	0	individual	8	1	0		0	0		0	0		0		0	2	0
PG	527	61	9493	1	4	4	16	16	16	qom	0	0			1	1				0	0	0	0	5	1	0	0	1	5	0	nd		1	2		0	2
PG	528	370	8670	1	1	1	1	1	1	creole	1	1	1	49		0	0			0	0	0	0	3	0	1	1	0	3	1	no	1	1	0		0	0		0	0		0				0		6	1
PG	529	166	8761	1	1	2	2	1	2	creole	0	1	0	49		0	99			0	0	0	0	3	0	1	1	0	6	0	no	2	1	0		0	0			2		0				0
PG	530	3018	12210	1	1	1	4	1	1	creole	1	1	1	49		0	0			0	0	0	0	5	1	1	1	1	9	1	individual	1.66667	1	0		0	0		9	2		1	3			0
PG	531	3787	12997	1	1	4	4	1	4	creole	1	1	1	49		0	0			0	0	0	1	4	0	1	1	0	3	1	no	0.5	1	0		0	2		9	2		3				2
PG	532	1882	11077		1	1	4	2	2	creole		3		8	0				99														0	0		1	0		0	2		0				2
PG	533	3130	7818	1	1	1	4	4	16	qom	0	1	0	49		0	99			1	1	0	0	4	1	0	0	1	2	0	nd		1	0		0	0			2		2
PG	534	3000	8160	1	1	4	4	1	16	qom	0	1	0	49		0	5			1	1	0	0	5	1	0	1	1	1	0	nd		1	0		0	2			2		2
PG	535	2891	8281	1	1	1	1	1	1	creole	1	1	1	49		0	0			0	0	0	0	4	1	0	1	0	2	0	individual	1	1	0		0	0		0	0		0				0
PG	536	2531	8339	1	1	1	4	1	1	qom	1	1	1	49		0	0			1	0	1	0	5	0	1	1	0	7	1	individual	1.5	1	0		0	0		0	2		0				0
PG	537	2625	8544	1	1	1	1	1	1	qom	1	1	1	49		0	0			0	0	0	0	3	0	1	1	0	4	1	individual	2	1	0		0	3		9	0		0				0
PG	538	2448	8718	1	1	1	1	1	1	creole	1	1	1	49		0	0			0	0	0	0	3	0	1	1	0	9	1	familiar	2	1	0		0	0			0		0				0
PG	539	2421	8458	1	1	1	4	1	1	qom	1	1	1	49		0	0			1	1	0	0	4	1	0	0	1	6	1	nd	6	1	0		0	0		0	2		0		0	2	0		1, 6	1,1
PG	540	2366	8705	1	1	1	1	1	1	qom	1	1	1	49		0	0			0	0	0	0	5	1	0	0	1	6	1	individual	1.8	1	0		0	0		9	0		0		0	2	0
PG	541	2392.62	8698.97	4	4	2	2	2	2	qom	0	0			1	1				9	9	9	9										1	2		0	0		9	2		0				0
PG	542	2280.38	8422.33	1	1	2	2	16	16	qom	0	0		10		99				0	0	0	0	3	0	1	0	1	1	0	nd		1	0		0	2		9	2
PG	543	1973	8568	1	1	1	4	1	1	qom	1	1	1	49		0	0			0	0	0	0	3	0	0	1	1	3	0	communal	1	1	0		0	0		0	2		0				0
PG	544	1493	8441	1	1	1	4	1	1	qom	1	1	1	49		0	0			0	0	0	0	5	1	0	1	0	10	1	familiar	3	1	0		0	0		0	2		0				0
PG	545	1357	8444	1	1	1	4	1	1	qom	1	1	1	49		0	0			0	0	0	0	3	0	1	1	0	2	1	familiar	2	1	0		0	0		0	2		0				0
PG	546	1416	8699	1	1	1	4	1	1	qom	1	1	1	49		0	0			0	0	0	0	5	1	0	1	0	4	1	familiar	4	1	0		0	0		0	2		0		0	2	0
PG	547	1245	8762	1	1	1	4	1	1	qom	1	1	1	49		0	0			0	0	0	0	3	1	0	1	0	8	1	familiar	7	1	0		0	0		0	2		0		0	2	0
PG	548	997	9112	1	1	1	4	1	1	qom	1	1	1	49		0	0			0	0	0	0	3	1	1	1	0	14	1	nd	3	1	0		0	0			2		0		0	2	0
PG	549	1484	9360	1	1	1	4	1	1	qom	1	1	1	49		0	0			0	0	0	0	3	1	1	1	0	5	0	individual	2.33333	1	0		0	0		0	2		0		0	2	0
PG	550	1741	9305	1	1	1	4	1	1	qom	1	1	1	49		0	0			0	0	0	0	3	1	0	1	0	3	0	individual		1	0		0	0		0	2		0		0	2	0
PG	551	1470	9403	1	1	1	4	1	1	qom	1	1	1	49		0	0			0	0	0	0	5	1	0	1	1	10	1	individual		1	0		0	0		0	2		0		0	2	0
PG	552	2026	8758	1	1	1	1	2	2	qom	0	0		38	1	7				0	0	0	0	4	1	0	1	1	8	1	nd	2.66667	1	0		0	0		0	0		0				2
PG	553	1645	8662	1	1	1	1	1	1	qom	1	1	1	49		0	0			0	0	0	0	4	1	0	1	1	8	1	communal	2	1	0		0	0		0	0		0				0
PG	554	3271	7709		1	4	4	4	2	creole		3	0	5			99		99															0		0	2			2		2				2
PG	555	2172	10850		1	1	4	1	1	creole		3	1	39			0		99															0		1	0		0	2		0		0	2	0
PG	556	309	9318		1	1	4	1	1	qom		3	1	39			0		1															0		1	0		0	2		0		0	2	0
PG	557	979	9943		1	1	1	1	1	qom		3	1	39			0		9															0		1	0			2		0				0
PG	558	2043	9997			1	4	1	1	qom		3	1	31			0		9																	0	0		0	2		0		0	2	0
PG	559					1	2	16	16	creole		3		4					99																	0	0			2
PG	560	3337.8	8393.91			4	4	1	16	qom		3	0	31			1		99																	0	2		9	2		0		0	2
PG	561	3088	8316			1	4	16	16	qom		3		4					99																	0	0		0	2
PG	562	546	9534			1	4	1	1	qom		3	1	31			0		1																	0	0		0	2		0		0	2	0
PG	563	1640	10039			1	4	1	1	qom		3	1	31			0		1																	0	0		0	2		0		0	2	0
PG	564	1285.83	9528.61				4	1	4	qom		3	1	11			0		99																	0	0		0	2		0		0	2	2
PG	565	2744	9346				1	1	1	qom		3	1	11			0		99																	0			0	0		0		0	2	0
PG	566	1535	10101				4	1	1	creole		3	1	11			0		7																	0			0	2		0		0	2	0
PG	567	3073	8418				4	4	16	qom		3	0				99		99																	0			9	2		2
PG	568	2954	8739				1	1	1	qom		3	1	11			0		4																	0			0	0		0				0
PG	569	1482	9852				4	1	1	qom		3	1	11			0		1																	0			0	2		0		0	2	0
PG	570						4	1	1	qom		3	1	11			0		99																				0	2		0		0	2	0
PG	571	2973	12312				1	4	2	creole		3	0	10			99		99																				0	1	1	2				0
PG	572	2444.87	10450.5				4	1	16	qom		3	0	11			1		1																				9	2		0		0	2
PG	573	313	9332				4	1	1	qom		3	1	11			0		1																				0	2		0		0	2	0
PG	574	973.785	10343.9					1	1	qom		3	1	5.5			0		1																							0		0	2	0
PG	575	2479.58	8886.37					1	2	qom		3	0	5.5			1		4																							0				2
PG	576							1	16	qom		3	0	5.5			1		1																							0
PG	577	2399	8417					1	1	qom		3	1	5.5			0		1																							0				0
PG	578	2901	8649					1	2	qom		3	0	5.5			1		99																							0		0	2	0
PG	579	1413	9586					1	1	qom		3	1	5.5			0		99																							0		0	2	0
PG	580	3259	9084					1	1	qom		3	1	5.5			0		99																							0		0	2	0
PG	581								1	creole			3					8																												0
PG	582								1	qom			3					1																												0
PG	583	1207	10701						1	qom			3					1																												0
PG	584	1428	10017						1	qom			3					9																												0
PG	585	2990	11417						1	creole			3					8																												0
PG	586	1701	10088						1	qom			3					4																												0
PG	587	2521	10593						1	creole			3					7																												3
PG	588	2517	10403						1	qom			3					4																												0
PG	589	1335	9103						1	qom			3					7																										0	2	0
PG	590	2288	10540						1	qom			3					4																												0
PG	591	2132	10561						1	qom			3					1																												0
PG	592	2407	9691						1	qom			3					1																												0
PG	593	2659	9620						1	qom			3					4																												0
PG	594	2620	9384						1	qom			3					1																												0
PG	595	2469	9312						1	qom			3					1																												0
PG	596								1	qom			3					1																												0
PG	597	2456	9409						1	qom			3					1																												0
PG	598	2053	8404						1	creole			3					7																												0
PG	599	2435	8895						1	qom			3					7																												0
PG	600	2478	8847						1	qom			3					4																												0
PG	601	1048	10153						1	qom			3					1																												0
PG	602	2607	8742						1	qom			3					1																												0
PG	603	2561	8995						1	qom			3					99																												0
PG	604	2967	8652						1	qom			3					1																												0
PG	605	2024	8617						1	qom			3					4																												0
PV	606	4627	5386	1	1	2	2	1	2	creole	0	1	0	49		0	9			0	0	0	0	4	1	0	0	1	6	0	individual	3	1	0		0	0			2		3				2
PV	607	4301	5214	1	1	1	4	1	1	creole	1	1	1	49		0	0			0	0	0	1	3	1	1	0	1	2	1	individual	2	1	0		0	3		0	2		3				0		2	1
PV	608	4546	7137	1	1	1	1	1	1	creole	1	1	1	49		0	0			1	0	1	0	3	1	0	1	0	2	1	individual	2	1	0		0	0		0	0		0				0
PV	609	4118	4853	1	1	1	1	1	1	creole	1	1	1	49		0	0			1	1	0	1	3	1	0	1	1	7	0	familiar	2.33333	1	0		0	0		0	0		0				0	1
PV	610	4271	4718	1	1	1	1	1	1	qom	1	1	1	49		0	0			1	1	0	0	5	1	0	0	1	20	0	familiar	4.5	1	0		0	0		0	0		0				0
PV	611	4390	4408	1	1	1	4	4	2	qom	0	1	0	49		0	1			0	0	0	0	4	1	0	0	1	1	1	nd		1	0		0	0		0	2		2				2
PV	612	4213	4340	1	1	1	1	1	1	qom	1	1	1	49		0	0			1	1	0	0	3	1	0	1	1	8	0	familiar	7.5	1	0		0	0		0	0		0				3	1
PV	613	4041	4279	1	1	16	16	16	16	qom	0	0		10	0	7				0	0	0	0	3	1	0	0	1	3	0	nd		1	0		0	2										1
PV	614	4415	2385	1	1	1	4	1	1	creole	1	1	1	49		0	0			0	0	0	1	3	0	1	1	0	4	1	individual	1.25	1	3		0	0		0	2		3				0
PV	615	4452.93	1896.86	1	1	1	4	1	4	qom	1	1	1	49		0	0			0	0	0	0	5	1	0	1	1	1	1	individual		1	0		0	0		0	2		2				2
PV	616	4359	3834			1	4	1	1	qom		3	1	31			0		99																		0		0	2		0				0
PV	617	4371	3725			1	4	1	1	qom		3	1	31			0		99																		0		0	2		0		0	2	0
PV	618	4224	4052			1	1	1	1	qom		3	1	31			0		99																		0		0	0		0				0
PV	619	4339.19	4051				1	16	16			3		10	0				99																	0	2		0	0
PV	620	4179	3681			2	4	1	1	qom		3	1	31			0		99																	0	2		0	2		0				0
PV	621	4476.6	3689.75				4	1	16	qom		3	0	11	1		1		99																	0			0	2		0
PV	622	4059	4359					1	1	qom		3	1	5.5			0		4																	0						0				0
PV	623	4368	4007					1	16	qom		3	0	5.5			1		1																	0						0		0	2
PV	624	4319	3960						1	qom			3					7																										0	2	0
PV	625	4268	3749						1	qom			3					4																												0
RN	626	5793	1781	1	4	4	1	1	1	qom	1	1	1	49		0	0			1	0	1	0	4	0	1	1	0	7	1	familiar	1.5	1	2		0	2		9	2		0		0	2	0
RN	627	5466	1388	1	1	1	1	1	1	qom	1	1	1	49		0	0			0	0	0	0	5	0	1	0	0	7	1	individual	3	1	0		0	0		0	2		0		0	2	0
RN	628	5479	1827	1	1	1	1	1	1	qom	1	1	1	49		0	0			0	0	0	0	5	1	0	0	1	1	0	familiar	1	1	0		0	0		0	2		0				0
RN	629	5418	1207	1	1	1	1	1	1	qom	1	1	1	49		0	0			1	1	0	0	5	1	0	0	1	5	0	familiar	5	1	0		0	0		0	2		0				0	1
RN	630	5406	1212	1	2	2	2	16	16	qom	0	0			0	7				1	1	0	0	5	1	0	0	1	12	1	nd		1	2		0	0			2
RN	631	5577	1049	1	1	1	1	1	1	qom	1	1	1	49		0	0			0	0	0	0	3	0	1	1	0	1	1	familiar	1	1	0		0	0		0	2		0		0	2	0
RN	632	5641	1070	1	1	1	1	1	1	qom	1	1	1	49		0	0			0	0	0	0	4	1	0	0	1	6	1	familiar	2	1	0		0	0		0	2		0				0
RN	633	5465	1201	1	1	1	2	2	2	qom	0	0		18		5				0	0	0	0	5	1	0	0	1	1	0	nd		1	0		0	0			2		0				0
RN	634	5371	1504	1	4	1	1	1	1	qom	1	1	1	49		0	0			0	0	0	0	3	1	0	0	1	6	0	individual	2	1	2		0	0		0	2		0				0
RN	635	4739	1314	1	1	1	1	1	2	qom	0	1	0	49		0	8			1	0	1	0	3	0	1	1	0	5	0	no	2	1	0		0	0		9	2		3				2
RN	636	5590	845	1	1	1	4	1	16	qom	0	1	0	49		0	5			0	9	0	0		1	0	0	0	1				1	0		0	0		9	2		0
RN	637	6638	1507	1	1	1	1	1	1	qom	1	1	1	49		0	0			1	1	1	0	3	0	1	1	0	4	1	individual		1	0		0	0		0	3		3		0	2	0	1
RN	638	6456	1262	1	1	1	1	1	1	qom	1	1	1	49		0	0			0	0	0	1	5	1	0	1	0	4	1	familiar	1	1	0		0	3		0	2		3		0	2	0
RN	639	6315	2116	1	4	1	16	16	16	creole	0	0		18		1				1	1	0	0	4	1	0	1	1	1	1	nd		1	2		0	0
RN	640	4786	2326	1	2	2	2	2	2	qom	0	0				99				0	0	0	0	3	0	1	1	0	1	1	nd		1	2		0	2		9	2		2				2
RN	641	4490	1796		1	1	4	4	1	creole		3	1	8			0		99															2		0	0		9	2		2				0
RN	642	6176	1712					1	1	creole		3	1	5.5			0		1																							0				0
RN	643	6688	2794					1	1	qom		3	1	5.5			0		1																							0				0
RN	644								1	qom			3					1																												0
[truncated: 41 more columns]

## Sheet: Read me
Variables:
Community: name of the community
BC: La Barrancosa
CC: Cuarta Legua 14
CD: Cuarta Legua 17
PC: Pampa Chica
PG: Pampa Grande
PV: Pueblo Viejo
RN: El Rincón
House ID: identification code of the house
X: jittered latitudinal coordinates from an arbitrary reference point*
Y: jittered longitudinal coordinates from an arbitrary reference point*
*10% of jittering
House status (at each survey)
1: occupied
2: vacant
4: closed
16: demolished
99: no data available
" ": non-exist yet
Ethnic group: qom or creole
House stability 0-78 MPS
0: Non-stable
1: Stable
House stability 0-49 MPS
0: Non-stable
1: Stable
3: New
House stability 49-78 MPS
0: Non-stable
1: Stable
3: New
Exposure time 0-49 MPS (months): time (in months) elapsed between the first time and the last time it was inspected for triatomine infestation as an occupied house
More than one movement: household change its location more than once during the follow-up
0: no
1:yes
Household mobility 0-49 MPS / 49-78 MPS
0: Non-movers
1: Local movers (within the Area III)
5: The only inhabitant passed away
7: Moved to the periruban area of Pampa del Indio
8: Moved to the uban area of Pampa del Indio
9: Moved to large cities within the country
99: No data
Household origen 0-49 MPS / 49-78 MPS: Previous residence of households inhabiting new houses at 49 MPS and 78 MPS, respectively
1: Local movers (within the Area III)
4: New household
7: Moved to the periruban area of Pampa del Indio
8: Moved to the uban area of Pampa del Indio
9: Moved to large cities within the country
99: No data
Infestation_0MPS: Status of infestation by Triatoma infestans considering all collection methods
1: infested
0: non-infested
9: no data
Domestic infestation_0MPS: Status of infestation by Triatoma infestans of domestic sites
1: infested
0: non-infested
9: no data
Peridomestic infestation_0MPS: Status of infestation by Triatoma infestans of peridomestic sites
1: infested
0: non-infested
9: no data
T. sordida infestation_0MPS: Status of infestation by Triatoma sordida
1: infested
0: non-infested
9: no data
Refuge availability_0MPS: for traitomines determined visually
1: no refuges
2
3
4
5: abundant refuges
Mud walls_0MPS: presence of mud walls in the domicile
0: No
1: Yes
Brick-and-cement walls_0MPS: presence of brick-and-cement walls in the domicile
0: No
1: Yes
Cardboard roofs_0MPS: presence of tarred cardboard sheets roofs in the domicile
0: No
1: Yes
Metal sheet roofs_0MPS: presence of metal sheet sheets roofs in the domicile
0: No
1: Yes
Residents_0MPS: no. of residents in the household at baseline
Use of insect: Use of insecticide reported by householders´
0: No
1: Yes
Land ownership: family land ownership reported by householders´
individual: the family owns the land they inhabit
familiar: a relative owns the land the family inhabits
communal: the community owns the land the family inhabits
no: no land ownership
nd: data not registered
Overcrowding_0MPS: nro of residents per sleeping room
Community-wide spraying: status of spraying during the community-wide intervention
0: not sprayed
1: sprayed
2: sprayed by healthcare workers two months before and not re-sprayed by us
Vector survey_10 MPS: house infestation status during the 10MPS vector survey
0: non-infested
1: infested by T. infestans
2: not surveyed
3: infested by T. sordida
Ti abundance_10MPS: number of T. infestans collected per timed-manual searches (15min-person)
Focal spraying_10MPS: status of spraying during the 10MPS focal intervention
0: not sprayed
1: sprayed
Vector survey_18 MPS: house infestation status during the 18MPS vector survey
0: non-infested
1: infested by T. infestans
2: not surveyed
3: infested by T. sordida
Ti abundance_18MPS: number of T. infestans collected per timed-manual searches (15min-person)
Householder notification_38 MPS: Householders' reports of Triatomine presence in their premises during the 38 MPS survey
0: no
1: yes
9: data not registered
Vector survey_38 MPS: house infestation status during the 38MPS vector survey
0: non-infested
1: infested by T. infestans
2: not surveyed
3: infested by T. sordida
Ti abundance_38MPS: number of T. infestans collected per timed-manual searches (15min-person)
Vector survey_49 MPS: house infestation status during the 49MPS vector survey
0: non-infested
1: infested by T. infestans
2: not surveyed
3: infested by T. sordida
Ti abundance_49MPS: number of T. infestans collected per timed-manual searches (15min-person)
Householder notification_59 MPS: Householders' reports of Triatomine presence in their premises during the 59 MPS survey
0: no
1: yes
9: data not registered
Vector survey_59 MPS: house infestation status during the 38MPS vector survey
0: non-infested
1: infested by T. infestans
2: not surveyed
3: infested by T. sordida
Vector survey_59 MPS: house infestation status during the 59MPS vector survey
0: non-infested
1: infested by T. infestans
2: not surveyed
3: infested by T. sordida
Householders collection_0MPS: species collected by householders during the baseline survey
1: Triatoma infestans
2: Triatoma sordida
Householders collection_10-78MPS: species. Species collected by householders during the follow-up
1: Triatoma infestans
2: Triatoma sordida
3: Panstrongylus geniculatus
4: Psamolestes coreodes
5: Triatoma platensis
6: Other Reduviivdae not Triatomine
Householders collection_10-78MPS: total number. Number of insects of each species collected by householders during the follow-up
Householders collection_10-78MPS: time of collection. Survey or date of insect collection by householders
For 49 and 78 MPS survey:
Residents: no. of residents in the household
Use of insect: use of insecticide reported by householders´ according to their reports
0: No
1: Yes
9: No data registered
Overcrowding: nro of residents per sleeping room
Household educational level: mean number of schooling years attained by household members aged 15 years old or more
Rural housing program: benefit of the rural housing program
no
yes
nd: no data registered
No. of domiciles: number of premises used as resting places
Brick-and-cement walls: presence of brick-and-cement walls in the domicile
0: No
1: Yes
Mud walls: presence of mud walls in the domicile
0: No
1: Yes
Cardboard roofs: presence of tarred cardboard sheets roofs in the domicile
0: No
1: Yes
Dirt floor: presence of dirt floor in the domicile
0: No
1: Yes
Refuge availability: for traitomines determined visually
1: no refuges
2
3
4
5: abundant refuges
Plastered walls: presence of plastered walls in domiciles. When more than one domicile was present, brick-and-cement walled domiciles were considered. If only mud walled domiciles were present, walls were considered plastered only if all of them had plastered walls.
0: No
1: Yes
For each survey:
Householder notification: Triatomine presence. Householders report of Triatomine presence in their premises
0: no
1: yes
9: no data registered
Householder notification: Triatoma infestans presence. Householders report of Triatoma infestans presence in their premises
0: no
1: yes
9: no data registered
Insecticide resistance analysis: qualitative result of the insecticide resistance bioassays
R: resistant (mortality was less than 90% in two out of three independent assays)
R*: resistant pending confirmation (it showed reduced mortality but only one or two independent assays could be performed)
S: susceptible
S*: susceptible pending confirmation (only one or two independent assays could be performed)
% Mortality: median % of mortality of population in the insecticide resistance bioassays
50-75% of triatomine mortality (reduced)
76-90% of triatomine mortality (moderate)
>91% of triatomine mortality (susceptible)
Domicile improvements _49MPS/78MPS: presence of domicile improvements defined as houses with mud-walled domiciles (or more rarely, built with other materials such as wood or plastic) that shifted to having one or more new human sleeping quarters with brick-and-cement walls and a corrugated metal-sheet roof
0: no
1: yes
9: no data registered
Plastered walls for improved domiciles: presence of plastered walls in improved domiciles
0: no
1: yes
9: no data registered
Crackes in walls for improved domiciles: presence of cracks in walls of improved domiciles
0: no
1: yes
9: no data registered
Rural housing program for improved domiciles: improved domiciles built as part of a rural housing program
0: no
1: yes
9: no data registered
